# Supplementary material for: Bis{4′-[(2,3,5,6,8,9,11,12-octa­hydro-1,4,7,10,13-benzopenta­oxacyclo­penta­decin-15-yl)meth­oxy]-2,2′:6′,2′′-terpyridine}cadmium(II) bis­(hexa­fluorido­phosphate) trihydrate: a powder study
Source: Acta Crystallogr Sect E Struct Rep Online. 2009 Oct 10;65(Pt 11):m1349–50. doi: 10.1107/S1600536809040926 (PMC2971444; doi:10.1107/S1600536809040926)
Supplement: Supplementary file 1 [file e-65-m1349-sup1.cif]

##############################################################################
###                                                                        ###
###        Electronic paper (Acta Crystallographica Section E)             ###
###                                                                        ###
##############################################################################
#                                                                            #
# This CIF contains the data in a paper accepted for publication in Acta     #
# Crystallographica Section E. It conforms to the requirements of Notes      #
# for Authors for Section E, and has been peer reviewed under the auspices   #
# of the IUCr Commission on Journals.                                        #
#                                                                            #
# Full details of the Crystallographic Information File format               #
# are given in the paper "The Crystallographic Information File (CIF):       #
# a New Standard Archive File for Crystallography" by S. R. Hall, F. H.      #
# Allen and I. D. Brown [Acta Cryst. (1991), A47, 655-685].                  #
#                                                                            #
# The current version of the core CIF dictionary is obtainable from          #
# ftp://ftp.iucr.org/pub/cif_core.dic. The current version number is 2.4.    #
#                                                                            #
# Software is freely available for graphical display of the structure(s) in  #
# this CIF.  For information consult the CIF home page http://www.iucr.org/  #
# cif/home.html                                                              #
#                                                                            #
# This file may be used for bona fide research purposes within the           #
# scientific community so long as proper attribution is given to the journal # 
# article from which it was obtained.                                        #
#                                                                            #
##############################################################################
                                             
data_I
_audit_creation_method     manual
_chemical_name_systematic
;
Bis{4'-[(2,3,5,6,8,9,11,12-octahydro-1,4,7,10,13-benzopentaoxacyclopentadecin-
15-yl)methoxy]-2,2':6',2''-terpyridine}cadmium(II) bis(hexafluoridophosphate)
trihydrate
;
_chemical_name_common
;
Bis[4'-(4'''-benzo-15-crown-5)-methyloxy-2,2':6',2''-terpyridine]cadmium(II)
bis(hexafluoridophosphate) trihydrate
;
_chemical_formula_moiety     'C60 H62 Cd N6 O12 2+, 2(F6 P -), 3(H2 O)'
_chemical_formula_sum     'C60 H68 Cd F12 N6 O15 P2'
_chemical_formula_iupac     '[Cd (C30 H31 N3 O6)2] (P F6)2, 3H2 O'
_chemical_formula_weight     1515.54
_chemical_melting_point     ?
_symmetry_cell_setting     orthorhombic
_symmetry_space_group_name_H-M     'P c c n'
_symmetry_space_group_name_Hall     '-P 2ab 2ac'
loop_
    _symmetry_equiv_pos_as_xyz
    'x, y, z'
    '-x+1/2, -y+1/2, z'
    'x+1/2, -y, -z+1/2'
    '-x, y+1/2, -z+1/2'
    '-x, -y, -z'
    'x-1/2, y-1/2, -z'
    '-x-1/2, y, z-1/2'
    'x, -y-1/2, z-1/2'
_cell_length_a     12.720(3)
_cell_length_b     21.101(3)
_cell_length_c     24.795(5)
_cell_angle_alpha     90.00
_cell_angle_beta     90.00
_cell_angle_gamma     90.00
_cell_volume     6655(2)
_cell_formula_units_Z     4
_cell_measurement_reflns_used     2031
_cell_measurement_theta_min     3.57
_cell_measurement_theta_max     40.00
_cell_measurement_temperature     295(2)
_exptl_crystal_density_diffrn     1.513
_exptl_crystal_density_meas     ?
_exptl_crystal_density_method     'not measured'
_exptl_crystal_F_000     3104
_pd_char_colour     'colourless'
_pd_char_particle_morphology     'no specific habit'
_exptl_absorpt_coefficient_mu     3.983
_exptl_absorpt_correction_type     ?
_exptl_absorpt_process_details     ?
_exptl_absorpt_correction_T_min     ?
_exptl_absorpt_correction_T_max     ?
_exptl_special_details
;
;
_diffrn_ambient_temperature     295(2)
_diffrn_radiation_type     CuK\a~1~
_diffrn_radiation_wavelength     1.54060
_diffrn_radiation_source     'line-focus sealed tube'
_diffrn_radiation_monochromator     'Curved Germanium (111)'
_diffrn_measurement_device     'Guinier camera G670'
_pd_instr_dist_src/spec     ?
_pd_instr_dist_spec/detc     ?
_pd_instr_location
;
Dept. of Chemistry, Moscow State University, 119991 Moscow, Russia
;
_diffrn_reflns_number     ?
_diffrn_reflns_limit_h_min     ?
_diffrn_reflns_limit_h_max     ?
_diffrn_reflns_limit_k_min     ?
_diffrn_reflns_limit_k_max     ?
_diffrn_reflns_limit_l_min     ?
_diffrn_reflns_limit_l_max     ?
_pd_meas_2theta_fixed     ?
_pd_meas_2theta_range_min     4.00
_pd_meas_2theta_range_max     80.00
_pd_meas_2theta_range_inc     0.01
_pd_meas_number_of_points     7601
_pd_meas_scan_method     'cont'
_pd_meas_special_details
; ?
;
_refine_special_details
;
;
_refine_ls_structure_factor_coef     Inet
_refine_ls_matrix_type     fullcycle
_refine_ls_goodness_of_fit_all     1.6687
_refine_ls_restrained_S_all     ?
_refine_ls_restrained_S_obs     ?
_refine_ls_number_parameters     184
_refine_ls_number_restraints     197
_refine_ls_number_constraints     45
_refine_ls_hydrogen_treatment     noref
_refine_ls_weighting_scheme     sigma
_refine_ls_shift/su_max     .004
_refine_ls_shift/su_mean     .001
_refine_diff_density_max     0.63
_refine_diff_density_min     -0.53
_refine_ls_extinction_method     none
_refine_ls_extinction_coef     ?
loop_
    _atom_type_symbol
    _atom_type_description
    _atom_type_scat_dispersion_real
    _atom_type_scat_dispersion_imag
    _atom_type_scat_source
    'Cd' 'Cd' 0.1185 4.6533
                         'International Tables Vol C Tables 4.2.6.8 and 6.1.1.4'
    'P' 'P' 0.2955 0.4335
                         'International Tables Vol C Tables 4.2.6.8 and 6.1.1.4'
    'F' 'F' 0.0727 0.0534
                         'International Tables Vol C Tables 4.2.6.8 and 6.1.1.4'
    'O' 'O' 0.0492 0.0322
                         'International Tables Vol C Tables 4.2.6.8 and 6.1.1.4'
    'N' 'N' 0.0311 0.0180
                         'International Tables Vol C Tables 4.2.6.8 and 6.1.1.4'
    'C' 'C' 0.0181 0.0091
                         'International Tables Vol C Tables 4.2.6.8 and 6.1.1.4'
    'H' 'H' 0.0000 0.0000
                         'International Tables Vol C Tables 4.2.6.8 and 6.1.1.4'
_computing_data_collection     'Huber G640 (Huber, 2002)'
_computing_cell_refinement     'MRIA (Zlokazov & Chernyshev, 1992)'
_computing_data_reduction     'Huber G640 (Huber, 2002)'
_computing_structure_solution
                             'Simulated annealing (Zhukov <i>et al.</i>,  2001)'
_computing_structure_refinement     'MRIA (Zlokazov & Chernyshev, 1992)'
_computing_molecular_graphics     'PLATON (Spek, 2009)'
_computing_publication_material
             'MRIA (Zlokazov & Chernyshev, 1992) and SHELXL97 (Sheldrick, 2008)'
_pd_prep_cool_rate     ?
_pd_prep_pressure     101
_pd_prep_temperature     295(2)
_pd_proc_2theta_range_min     4.00
_pd_proc_2theta_range_max     80.00
_pd_proc_2theta_range_inc     0.01
_pd_proc_info_data_reduction     ?
_pd_proc_info_excluded_regions     ?
_pd_proc_ls_background_function     'Chebyshev polynomial up to the 5th order'
_pd_proc_ls_pref_orient_corr     none
_pd_proc_ls_prof_R_factor     0.0196
_pd_proc_ls_prof_wR_factor     0.0244
_pd_proc_ls_prof_wR_expected     0.0146
_pd_proc_ls_profile_function     'split-type pseudo-Voigt (Toraya, 1986)'
_pd_proc_ls_special_details
; ?
;
_pd_proc_wavelength     1.54059
_pd_spec_mount_mode     'transmission'
_pd_spec_mounting
;
thin layer in the specimen holder of the camera
;
_pd_spec_shape     'flat_sheet'
_pd_spec_size_axial     15
_pd_spec_size_equat     1
_pd_spec_size_thick     1
loop_
    _atom_site_type_symbol
    _atom_site_label
    _atom_site_fract_x
    _atom_site_fract_y
    _atom_site_fract_z
    _atom_site_U_iso_or_equiv
    _atom_site_adp_type
    _atom_site_calc_flag
    _atom_site_refinement_flags
    _atom_site_occupancy
    _atom_site_disorder_assembly
    _atom_site_disorder_group
    Cd Cd 0.7500 0.2500 0.4194(14) 0.058(5) Uiso d S 1 . .
    O O1 1.200(2)   0.111(2)   0.408(3)   0.076(6) Uiso d . 1 . .
    O O2 1.459(2)   -0.076(2)   0.327(3)   0.076(6) Uiso d . 1 . .
    O O3 1.369(2)   -0.199(3)   0.328(3)   0.076(6) Uiso d . 1 . .
    O O4 1.460(2)   -0.257(3)   0.426(3)   0.076(6) Uiso d . 1 . .
    O O5 1.6125(19) -0.161(2)   0.470(3)   0.076(6) Uiso d . 1 . .
    O O6 1.606(2)   -0.056(2)   0.395(3)   0.076(6) Uiso d . 1 . .
    N N1 0.859(2)   0.304(2)   0.355(3)   0.076(6) Uiso d . 1 . .
    N N2 0.917(2)   0.204(3)   0.416(3)   0.076(6) Uiso d . 1 . .
    N N3 0.761(2)   0.166(2)   0.484(3)   0.076(6) Uiso d . 1 . .
    C C1 0.826(2)   0.354(3)   0.325(3)   0.076(6) Uiso d . 1 . .
    H H1 0.7590 0.3698 0.3309 0.091 Uiso calc . 1 . .
    C C2 0.887(2)   0.382(3)   0.285(3)   0.076(6) Uiso d . 1 . .
    H H2 0.8634 0.4173 0.2664 0.091 Uiso calc . 1 . .
    C C3 0.986(3)   0.356(3)   0.274(3)   0.076(6) Uiso d . 1 . .
    H H3 1.0274 0.3718 0.2464 0.091 Uiso calc . 1 . .
    C C4 1.021(2)   0.305(3)   0.305(3)   0.076(6) Uiso d . 1 . .
    H H4 1.0878 0.2879 0.2996 0.091 Uiso calc . 1 . .
    C C5 0.955(2)   0.278(3)   0.344(3)   0.076(6) Uiso d . 1 . .
    C C6 0.989(2)   0.225(3)   0.380(3)   0.076(6) Uiso d . 1 . .
    C C7 1.087(3)   0.195(3)   0.373(3)   0.076(6) Uiso d . 1 . .
    H H7 1.1337 0.2080 0.3471 0.091 Uiso calc . 1 . .
    C C8 1.111(2)   0.143(3)   0.407(4)   0.076(6) Uiso d . 1 . .
    C C9 1.036(2)   0.125(3)   0.447(3)   0.076(6) Uiso d . 1 . .
    H H9 1.0524 0.0928 0.4716 0.091 Uiso calc . 1 . .
    C C10 0.940(3)   0.154(3)   0.449(3)   0.076(6) Uiso d . 1 . .
    C C11 0.854(2)   0.135(3)   0.487(4)   0.076(6) Uiso d . 1 . .
    C C12 0.866(3)   0.082(3)   0.522(3)   0.076(6) Uiso d . 1 . .
    H H12 0.9282 0.0589 0.5208 0.091 Uiso calc . 1 . .
    C C13 0.786(2)   0.066(3)   0.556(3)   0.076(6) Uiso d . 1 . .
    H H13 0.7939 0.0323 0.5801 0.091 Uiso calc . 1 . .
    C C14 0.692(2)   0.100(3)   0.555(3)   0.076(6) Uiso d . 1 . .
    H H14 0.6360 0.0897 0.5774 0.091 Uiso calc . 1 . .
    C C15 0.683(3)   0.149(3)   0.518(4)   0.076(6) Uiso d . 1 . .
    H H15 0.6206 0.1722 0.5166 0.091 Uiso calc . 1 . .
    C C16 1.289(3)   0.129(3)   0.371(3)   0.076(6) Uiso d . 1 . .
    H H16A 1.3137 0.1713 0.3801 0.091 Uiso calc . 1 . .
    H H16B 1.2647 0.1291 0.3342 0.091 Uiso calc . 1 . .
    C C17 1.375(2)   0.081(3)   0.379(3)   0.076(6) Uiso d . 1 . .
    C C18 1.374(2)   0.025(3)   0.348(3)   0.076(6) Uiso d . 1 . .
    H H18 1.3213 0.0190 0.3224 0.091 Uiso calc . 1 . .
    C C19 1.450(2)   -0.021(4)   0.356(4)   0.076(6) Uiso d . 1 . .
    C C20 1.533(2)   -0.011(3)   0.394(4)   0.076(6) Uiso d . 1 . .
    C C21 1.534(3)   0.045(3)   0.424(3)   0.076(6) Uiso d . 1 . .
    H H21 1.5854 0.0508 0.4500 0.091 Uiso calc . 1 . .
    C C22 1.456(3)   0.091(3)   0.416(3)   0.076(6) Uiso d . 1 . .
    H H22 1.4579 0.1287 0.4356 0.091 Uiso calc . 1 . .
    C C23 1.374(3)   -0.094(3)   0.293(3)   0.076(6) Uiso d . 1 . .
    H H23A 1.3070 -0.0869 0.3106 0.091 Uiso calc . 1 . .
    H H23B 1.3750 -0.0699 0.2596 0.091 Uiso calc . 1 . .
    C C24 1.386(2)   -0.163(3)   0.280(3)   0.076(6) Uiso d . 1 . .
    H H24A 1.3360 -0.1759 0.2529 0.091 Uiso calc . 1 . .
    H H24B 1.4564 -0.1714 0.2667 0.091 Uiso calc . 1 . .
    C C25 1.425(3)   -0.259(3)   0.328(3)   0.076(6) Uiso d . 1 . .
    H H25A 1.4982 -0.2514 0.3197 0.091 Uiso calc . 1 . .
    H H25B 1.3957 -0.2859 0.2999 0.091 Uiso calc . 1 . .
    C C26 1.413(2)   -0.289(3)   0.383(3)   0.076(6) Uiso d . 1 . .
    H H26A 1.3382 -0.2938 0.3905 0.091 Uiso calc . 1 . .
    H H26B 1.4423 -0.3316 0.3811 0.091 Uiso calc . 1 . .
    C C27 1.575(3)   -0.263(3)   0.426(3)   0.076(6) Uiso d . 1 . .
    H H27A 1.6059 -0.2454 0.3939 0.091 Uiso calc . 1 . .
    H H27B 1.5957 -0.3071 0.4299 0.091 Uiso calc . 1 . .
    C C28 1.604(2)   -0.224(3)   0.477(4)   0.076(6) Uiso d . 1 . .
    H H28A 1.5510 -0.2319 0.5045 0.091 Uiso calc . 1 . .
    H H28B 1.6703 -0.2398 0.4908 0.091 Uiso calc . 1 . .
    C C29 1.700(3)   -0.133(4)   0.445(4)   0.076(6) Uiso d . 1 . .
    H H29A 1.7112 -0.1511 0.4097 0.091 Uiso calc . 1 . .
    H H29B 1.7629 -0.1398 0.4667 0.091 Uiso calc . 1 . .
    C C30 1.675(3)   -0.061(3)   0.441(4)   0.076(6) Uiso d . 1 . .
    H H30A 1.6398 -0.0464 0.4734 0.091 Uiso calc . 1 . .
    H H30B 1.7384 -0.0367 0.4357 0.091 Uiso calc . 1 . .
    P P1 0.9384(18) -0.020(2)   0.343(2)   0.106(11) Uiso d . 1 . .
    F F11 0.8318(18) 0.013(2)   0.360(2)   0.183(12) Uiso d . 1 . .
    F F12 1.0448(17) -0.052(2)   0.3259(19) 0.183(12) Uiso d . 1 . .
    F F13 0.9814(18) -0.012(2)   0.402(2)   0.183(12) Uiso d . 1 . .
    F F14 0.984(2)   0.046(2)   0.327(2)   0.183(12) Uiso d . 1 . .
    F F15 0.8942(17) -0.029(2)   0.284(2)   0.183(12) Uiso d . 1 . .
    F F16 0.8922(18) -0.086(2)   0.359(2)   0.183(12) Uiso d . 1 . .
    O O1W 0.2500 0.2500 0.287(2)   0.120(12) Uiso d S 1 . .
    H H1W 0.2480 0.2200 0.2641 0.180 Uiso d . 1 . .
    O O2W 0.2037(18) 0.154(2)   0.206(3)   0.106(12) Uiso d . 1 . .
    H H2W1 0.1545 0.1411 0.1858 0.159 Uiso d . 1 . .
    H H2W2 0.2413 0.1235 0.2171 0.159 Uiso d . 1 . .
_geom_special_details
;
All e.s.d.'s (except the e.s.d. in the dihedral angle between two l.s. planes)
are estimated using the full covariance matrix. The cell e.s.d.'s are taken
into account individually in the estimation of e.s.d.'s in distances, angles
and torsion angles; correlations between e.s.d.'s in cell parameters are only
used when they are defined by crystal symmetry. An approximate (isotropic)
treatment of cell e.s.d.'s is used for estimating e.s.d.'s involving l.s.
planes.
;
loop_
    _geom_bond_atom_site_label_1
    _geom_bond_atom_site_label_2
    _geom_bond_site_symmetry_2
    _geom_bond_distance
    _geom_bond_publ_flag
    Cd N1 . 2.42(6) ?
    Cd N2 . 2.34(3) ?
    Cd N3 . 2.39(6) ?
    Cd N1 2_655 2.42(6) ?
    Cd N2 2_655 2.34(3) ?
    Cd N3 2_655 2.39(6) ?
    P1 F15 . 1.58(7) ?
    P1 F16 . 1.56(6) ?
    P1 F12 . 1.57(4) ?
    P1 F13 . 1.57(7) ?
    P1 F11 . 1.58(4) ?
    P1 F14 . 1.56(6) ?
    O1 C16 . 1.50(8) ?
    O1 C8 . 1.32(5) ?
    O2 C23 . 1.42(7) ?
    O2 C19 . 1.37(10) ?
    O3 C24 . 1.43(10) ?
    O3 C25 . 1.45(8) ?
    O4 C26 . 1.40(9) ?
    O4 C27 . 1.47(5) ?
    O5 C29 . 1.40(7) ?
    O5 C28 . 1.34(8) ?
    O6 C20 . 1.34(6) ?
    O6 C30 . 1.44(10) ?
    O1W H1W . 0.85 ?
    O2W H2W2 . 0.85 ?
    O2W H2W1 . 0.85 ?
    N1 C5 . 1.36(5) ?
    N1 C1 . 1.34(8) ?
    N2 C6 . 1.35(8) ?
    N2 C10 . 1.37(9) ?
    N3 C15 . 1.35(8) ?
    N3 C11 . 1.35(5) ?
    C1 C2 . 1.39(9) ?
    C2 C3 . 1.40(5) ?
    C3 C4 . 1.40(9) ?
    C4 C5 . 1.40(8) ?
    C5 C6 . 1.49(9) ?
    C6 C7 . 1.42(6) ?
    C7 C8 . 1.40(10) ?
    C8 C9 . 1.43(9) ?
    C9 C10 . 1.37(5) ?
    C10 C11 . 1.50(9) ?
    C11 C12 . 1.41(10) ?
    C12 C13 . 1.38(8) ?
    C13 C14 . 1.39(6) ?
    C14 C15 . 1.39(10) ?
    C16 C17 . 1.51(7) ?
    C17 C18 . 1.41(9) ?
    C17 C22 . 1.40(8) ?
    C18 C19 . 1.38(8) ?
    C19 C20 . 1.43(10) ?
    C20 C21 . 1.38(10) ?
    C21 C22 . 1.39(7) ?
    C23 C24 . 1.50(9) ?
    C25 C26 . 1.51(10) ?
    C27 C28 . 1.55(11) ?
    C29 C30 . 1.56(10) ?
    C1 H1 . 0.93 ?
    C2 H2 . 0.93 ?
    C3 H3 . 0.93 ?
    C4 H4 . 0.93 ?
    C7 H7 . 0.93 ?
    C9 H9 . 0.93 ?
    C12 H12 . 0.93 ?
    C13 H13 . 0.93 ?
    C14 H14 . 0.93 ?
    C15 H15 . 0.93 ?
    C16 H16B . 0.97 ?
    C16 H16A . 0.97 ?
    C18 H18 . 0.93 ?
    C21 H21 . 0.93 ?
    C22 H22 . 0.93 ?
    C23 H23A . 0.97 ?
    C23 H23B . 0.97 ?
    C24 H24B . 0.97 ?
    C24 H24A . 0.97 ?
    C25 H25A . 0.97 ?
    C25 H25B . 0.97 ?
    C26 H26A . 0.97 ?
    C26 H26B . 0.97 ?
    C27 H27B . 0.97 ?
    C27 H27A . 0.97 ?
    C28 H28B . 0.97 ?
    C28 H28A . 0.97 ?
    C29 H29A . 0.97 ?
    C29 H29B . 0.97 ?
    C30 H30B . 0.97 ?
    C30 H30A . 0.97 ?
loop_
    _geom_angle_atom_site_label_1
    _geom_angle_atom_site_label_2
    _geom_angle_atom_site_label_3
    _geom_angle_site_symmetry_1
    _geom_angle_site_symmetry_3
    _geom_angle
    _geom_angle_publ_flag
    N1 Cd N2 . . 69.5(17) ?
    N1 Cd N3 . . 139.8(11) ?
    N1 Cd N1 . 2_655 96(2) ?
    N1 Cd N2 . 2_655 107.5(19) ?
    N1 Cd N3 . 2_655 97.7(18) ?
    N2 Cd N3 . . 70.3(17) ?
    N1 Cd N2 2_655 . 107.5(19) ?
    N2 Cd N2 . 2_655 176(3) ?
    N2 Cd N3 . 2_655 112.6(18) ?
    N1 Cd N3 2_655 . 97.7(18) ?
    N2 Cd N3 2_655 . 112.6(18) ?
    N3 Cd N3 . 2_655 96(2) ?
    N1 Cd N2 2_655 2_655 69.5(18) ?
    N1 Cd N3 2_655 2_655 139.8(11) ?
    N2 Cd N3 2_655 2_655 70.3(17) ?
    F13 P1 F15 . . 179(3) ?
    F13 P1 F16 . . 89(3) ?
    F14 P1 F15 . . 90(3) ?
    F14 P1 F16 . . 180(4) ?
    F15 P1 F16 . . 90(3) ?
    F11 P1 F12 . . 179(4) ?
    F11 P1 F13 . . 90(3) ?
    F11 P1 F14 . . 90(3) ?
    F11 P1 F15 . . 90(3) ?
    F11 P1 F16 . . 90(2) ?
    F12 P1 F13 . . 90(3) ?
    F12 P1 F14 . . 90(2) ?
    F12 P1 F15 . . 90(3) ?
    F12 P1 F16 . . 91(3) ?
    F13 P1 F14 . . 91(3) ?
    C8 O1 C16 . . 120(6) ?
    C19 O2 C23 . . 118(4) ?
    C24 O3 C25 . . 113(5) ?
    C26 O4 C27 . . 113(5) ?
    C28 O5 C29 . . 122(5) ?
    C20 O6 C30 . . 119(7) ?
    H1W O1W H1W . 2_555 96 ?
    H2W1 O2W H2W2 . . 111 ?
    Cd N1 C5 . . 117(4) ?
    Cd N1 C1 . . 123(3) ?
    C1 N1 C5 . . 120(5) ?
    C6 N2 C10 . . 120(4) ?
    Cd N2 C6 . . 120(4) ?
    Cd N2 C10 . . 120(3) ?
    C11 N3 C15 . . 119(6) ?
    Cd N3 C11 . . 116(5) ?
    Cd N3 C15 . . 125(3) ?
    N1 C1 C2 . . 123(4) ?
    C1 C2 C3 . . 118(6) ?
    C2 C3 C4 . . 119(5) ?
    C3 C4 C5 . . 120(4) ?
    C4 C5 C6 . . 123(3) ?
    N1 C5 C4 . . 120(6) ?
    N1 C5 C6 . . 117(5) ?
    C5 C6 C7 . . 122(5) ?
    N2 C6 C5 . . 116(3) ?
    N2 C6 C7 . . 122(6) ?
    C6 C7 C8 . . 118(5) ?
    O1 C8 C9 . . 115(7) ?
    O1 C8 C7 . . 126(6) ?
    C7 C8 C9 . . 118(4) ?
    C8 C9 C10 . . 120(6) ?
    N2 C10 C9 . . 121(5) ?
    C9 C10 C11 . . 124(6) ?
    N2 C10 C11 . . 115(4) ?
    N3 C11 C12 . . 121(5) ?
    N3 C11 C10 . . 118(7) ?
    C10 C11 C12 . . 121(4) ?
    C11 C12 C13 . . 119(4) ?
    C12 C13 C14 . . 120(6) ?
    C13 C14 C15 . . 118(5) ?
    N3 C15 C14 . . 123(4) ?
    O1 C16 C17 . . 107(5) ?
    C16 C17 C18 . . 119(5) ?
    C16 C17 C22 . . 122(6) ?
    C18 C17 C22 . . 119(5) ?
    C17 C18 C19 . . 120(6) ?
    O2 C19 C18 . . 125(7) ?
    C18 C19 C20 . . 120(7) ?
    O2 C19 C20 . . 115(5) ?
    O6 C20 C19 . . 114(7) ?
    O6 C20 C21 . . 127(6) ?
    C19 C20 C21 . . 119(5) ?
    C20 C21 C22 . . 121(6) ?
    C17 C22 C21 . . 120(6) ?
    O2 C23 C24 . . 108(4) ?
    O3 C24 C23 . . 109(6) ?
    O3 C25 C26 . . 109(5) ?
    O4 C26 C25 . . 117(5) ?
    O4 C27 C28 . . 101(5) ?
    O5 C28 C27 . . 116(7) ?
    O5 C29 C30 . . 106(4) ?
    O6 C30 C29 . . 104(6) ?
    N1 C1 H1 . . 119.02 ?
    C2 C1 H1 . . 118.21 ?
    C3 C2 H2 . . 120.64 ?
    C1 C2 H2 . . 121.06 ?
    C2 C3 H3 . . 120.96 ?
    C4 C3 H3 . . 120.23 ?
    C5 C4 H4 . . 119.17 ?
    C3 C4 H4 . . 120.66 ?
    C6 C7 H7 . . 120.20 ?
    C8 C7 H7 . . 121.61 ?
    C8 C9 H9 . . 119.78 ?
    C10 C9 H9 . . 120.01 ?
    C11 C12 H12 . . 120.36 ?
    C13 C12 H12 . . 120.20 ?
    C12 C13 H13 . . 120.62 ?
    C14 C13 H13 . . 119.68 ?
    C13 C14 H14 . . 121.76 ?
    C15 C14 H14 . . 120.43 ?
    N3 C15 H15 . . 117.54 ?
    C14 C15 H15 . . 119.07 ?
    O1 C16 H16A . . 109.92 ?
    O1 C16 H16B . . 110.65 ?
    C17 C16 H16A . . 109.67 ?
    H16A C16 H16B . . 108.72 ?
    C17 C16 H16B . . 110.61 ?
    C17 C18 H18 . . 119.46 ?
    C19 C18 H18 . . 120.31 ?
    C22 C21 H21 . . 120.53 ?
    C20 C21 H21 . . 118.82 ?
    C17 C22 H22 . . 119.39 ?
    C21 C22 H22 . . 120.13 ?
    O2 C23 H23B . . 110.81 ?
    O2 C23 H23A . . 111.11 ?
    H23A C23 H23B . . 108.32 ?
    C24 C23 H23A . . 109.67 ?
    C24 C23 H23B . . 108.88 ?
    O3 C24 H24A . . 109.30 ?
    C23 C24 H24B . . 110.14 ?
    O3 C24 H24B . . 109.01 ?
    C23 C24 H24A . . 110.90 ?
    H24A C24 H24B . . 108.67 ?
    O3 C25 H25B . . 109.47 ?
    C26 C25 H25A . . 110.35 ?
    C26 C25 H25B . . 111.70 ?
    H25A C25 H25B . . 107.65 ?
    O3 C25 H25A . . 108.83 ?
    O4 C26 H26A . . 108.81 ?
    O4 C26 H26B . . 108.62 ?
    C25 C26 H26B . . 107.92 ?
    H26A C26 H26B . . 106.66 ?
    C25 C26 H26A . . 107.84 ?
    O4 C27 H27A . . 111.94 ?
    C28 C27 H27A . . 111.83 ?
    C28 C27 H27B . . 111.22 ?
    O4 C27 H27B . . 110.64 ?
    H27A C27 H27B . . 109.95 ?
    C27 C28 H28A . . 108.37 ?
    C27 C28 H28B . . 108.17 ?
    H28A C28 H28B . . 107.24 ?
    O5 C28 H28B . . 108.40 ?
    O5 C28 H28A . . 108.38 ?
    C30 C29 H29A . . 111.02 ?
    O5 C29 H29A . . 110.53 ?
    O5 C29 H29B . . 110.18 ?
    H29A C29 H29B . . 108.73 ?
    C30 C29 H29B . . 110.29 ?
    O6 C30 H30B . . 111.22 ?
    O6 C30 H30A . . 110.53 ?
    H30A C30 H30B . . 109.26 ?
    C29 C30 H30A . . 110.60 ?
    C29 C30 H30B . . 110.91 ?
loop_
    _geom_hbond_atom_site_label_D
    _geom_hbond_atom_site_label_H
    _geom_hbond_atom_site_label_A
    _geom_hbond_site_symmetry_A
    _geom_hbond_distance_DH
    _geom_hbond_distance_HA
    _geom_hbond_distance_DA
    _geom_hbond_angle_DHA
    O1W H1W O2W . 0.85 2.08 2.91(6) 165
    C3 H3 F15 4_755 0.93 2.44 3.21(7) 140
    C4 H4 O1W 1_655 0.93 2.23 3.17(4) 178
    C4 H4 O1W 2_655 0.93 2.23 3.17(4) 178
    C7 H7 O1W 1_655 0.93 2.28 3.20(7) 175
    C7 H7 O1W 2_655 0.93 2.28 3.20(7) 175
    C12 H12 F13 5_756 0.93 2.44 3.10(7) 128
    C15 H15 O4 5_756 0.93 2.51 3.23(8) 135
    C22 H22 O5 5_856 0.93 2.60 3.31(10) 133
    C23 H23B F15 3_555 0.97 2.36 3.23(8) 149
    C30 H30B F11 1_655 0.97 2.46 3.23(8) 137
data_global
_journal_date_recd_electronic     2009-09-03
_journal_date_accepted     2009-10-07
_journal_name_full     'Acta Crystallographica, Section E'
_journal_year     2009
_journal_volume     65
_journal_issue     11
_journal_page_first     m1349
_journal_page_last     m1350
_journal_paper_category     QM
_journal_coeditor_code     ER2073
_publ_contact_author_name     'Vladimir V. Chernyshev'
_publ_contact_author_address
;
      Department of Chemistry
      Moscow State University
      119991 Moscow
      Russia
;
_publ_contact_author_email     vladimir@struct.chem.msu.ru
_publ_contact_author_fax     '+ 7-495-9390898'
_publ_contact_author_phone     '+ 7-495-9393654'
_publ_section_title
;\
Bis{4'-[(2,3,5,6,8,9,11,12-octahydro-1,4,7,10,13-benzopentaoxacyclopentadecin-\
15-yl)methoxy]-2,2':6',2''-terpyridine}cadmium(II) bis(hexafluoridophosphate)
trihydrate: a powder study
;
loop_
    _publ_author_name
    _publ_author_address
    'Kurochkina, Nadezhda M.'
;
A.N. Frumkin Institute of Physical Chemistry and Electrochemistry,
Leninsky prospect 31, 119991 Moscow GSP-1, Russian Federation
;
    'Kuzovlev, Andrey S.'
;
A.N. Frumkin Institute of Physical Chemistry and Electrochemistry,
Leninsky prospect 31, 119991 Moscow GSP-1, Russian Federation
;
    'Puryaeva, Tamara P.'
;
A.N. Frumkin Institute of Physical Chemistry and Electrochemistry,
Leninsky prospect 31, 119991 Moscow GSP-1, Russian Federation
;
    'Velikodny, Yurii A.'
;     Department of Chemistry
      Moscow State University
      119991 Moscow
      Russian Federation
;
    'Chernyshev, Vladimir V.'
;     Department of Chemistry
      Moscow State University
      119991 Moscow
      Russian Federation
and
A.N. Frumkin Institute of Physical Chemistry and Electrochemistry,
Leninsky prospect 31, 119991 Moscow GSP-1, Russian Federation
;
