# Supplementary material for: Bis{4′-[(2,3,5,6,8,9,11,12-octa­hydro-1,4,7,10,13-benzopenta­oxacyclo­penta­decin-15-yl)meth­oxy]-2,2′:6′,2′′-terpyridine}cadmium(II) bis­(hexa­fluorido­phosphate) trihydrate: a powder study
Source: Acta Crystallogr Sect E Struct Rep Online. 2009 Oct 10;65(Pt 11):m1349–50. doi: 10.1107/S1600536809040926 (PMC2971444; doi:10.1107/S1600536809040926)
Supplement: Supplementary file 2 [file e-65-m1349-Isup2.rtv]

#    September 02, 2009
# This CIF contains the laboratory powder pattern for the
#  paper of Kurochkina et al. submitted to Acta Cryst. E.
#
#


data_I

_pd_block_id      Kurochkina_pattern

loop_
      _pd_proc_point_id                           
      _pd_proc_2theta_corrected           
      _pd_proc_intensity_net                     
      _pd_calc_intensity_net                     
      _pd_proc_ls_weight                  # x100 !

   1  4.0000   5487   5423  .0182
   2  4.0100   5560   5422  .0180
   3  4.0200   5605   5422  .0178
   4  4.0300   5560   5422  .0180
   5  4.0400   5497   5421  .0182
   6  4.0500   5601   5421  .0179
   7  4.0600   5633   5421  .0178
   8  4.0700   5585   5421  .0179
   9  4.0800   5548   5420  .0180
  10  4.0900   5581   5420  .0179
  11  4.1000   5489   5420  .0182
  12  4.1100   5431   5420  .0184
  13  4.1200   5433   5419  .0184
  14  4.1300   5453   5419  .0183
  15  4.1400   5493   5419  .0182
  16  4.1500   5616   5419  .0178
  17  4.1600   5575   5419  .0179
  18  4.1700   5523   5418  .0181
  19  4.1800   5501   5418  .0182
  20  4.1900   5464   5418  .0183
  21  4.2000   5505   5418  .0182
  22  4.2100   5524   5418  .0181
  23  4.2200   5477   5417  .0183
  24  4.2300   5389   5417  .0186
  25  4.2400   5415   5417  .0185
  26  4.2500   5502   5417  .0182
  27  4.2600   5453   5417  .0183
  28  4.2700   5388   5417  .0186
  29  4.2800   5415   5417  .0185
  30  4.2900   5428   5417  .0184
  31  4.3000   5413   5416  .0185
  32  4.3100   5461   5416  .0183
  33  4.3200   5413   5416  .0185
  34  4.3300   5365   5416  .0186
  35  4.3400   5465   5416  .0183
  36  4.3500   5497   5416  .0182
  37  4.3600   5393   5416  .0185
  38  4.3700   5365   5416  .0186
  39  4.3800   5282   5416  .0189
  40  4.3900   5355   5416  .0187
  41  4.4000   5426   5416  .0184
  42  4.4100   5381   5416  .0186
  43  4.4200   5398   5416  .0185
  44  4.4300   5490   5416  .0182
  45  4.4400   5400   5416  .0185
  46  4.4500   5275   5416  .0190
  47  4.4600   5394   5416  .0185
  48  4.4700   5322   5416  .0188
  49  4.4800   5360   5416  .0187
  50  4.4900   5334   5416  .0187
  51  4.5000   5393   5416  .0185
  52  4.5100   5459   5416  .0183
  53  4.5200   5399   5416  .0185
  54  4.5300   5329   5416  .0188
  55  4.5400   5368   5416  .0186
  56  4.5500   5420   5416  .0185
  57  4.5600   5310   5416  .0188
  58  4.5700   5318   5416  .0188
  59  4.5800   5393   5416  .0185
  60  4.5900   5284   5416  .0189
  61  4.6000   5362   5416  .0186
  62  4.6100   5413   5416  .0185
  63  4.6200   5343   5416  .0187
  64  4.6300   5301   5416  .0189
  65  4.6400   5205   5416  .0192
  66  4.6500   5327   5416  .0188
  67  4.6600   5335   5416  .0187
  68  4.6700   5248   5416  .0191
  69  4.6800   5316   5416  .0188
  70  4.6900   5278   5417  .0189
  71  4.7000   5213   5417  .0192
  72  4.7100   5287   5417  .0189
  73  4.7200   5355   5417  .0187
  74  4.7300   5436   5417  .0184
  75  4.7400   5431   5417  .0184
  76  4.7500   5373   5417  .0186
  77  4.7600   5352   5417  .0187
  78  4.7700   5434   5417  .0184
  79  4.7800   5488   5418  .0182
  80  4.7900   5412   5418  .0185
  81  4.8000   5419   5418  .0185
  82  4.8100   5388   5418  .0186
  83  4.8200   5333   5418  .0188
  84  4.8300   5368   5418  .0186
  85  4.8400   5385   5418  .0186
  86  4.8500   5325   5419  .0188
  87  4.8600   5372   5419  .0186
  88  4.8700   5314   5419  .0188
  89  4.8800   5285   5419  .0189
  90  4.8900   5237   5419  .0191
  91  4.9000   5264   5419  .0190
  92  4.9100   5298   5419  .0189
  93  4.9200   5261   5420  .0190
  94  4.9300   5341   5420  .0187
  95  4.9400   5352   5420  .0187
  96  4.9500   5336   5420  .0187
  97  4.9600   5404   5420  .0185
  98  4.9700   5442   5421  .0184
  99  4.9800   5335   5421  .0187
 100  4.9900   5413   5421  .0185
 101  5.0000   5491   5421  .0182
 102  5.0100   5390   5421  .0186
 103  5.0200   5353   5421  .0187
 104  5.0300   5392   5422  .0185
 105  5.0400   5437   5422  .0184
 106  5.0500   5316   5422  .0188
 107  5.0600   5271   5422  .0190
 108  5.0700   5212   5422  .0192
 109  5.0800   5288   5423  .0189
 110  5.0900   5365   5423  .0186
 111  5.1000   5313   5423  .0188
 112  5.1100   5315   5423  .0188
 113  5.1200   5319   5423  .0188
 114  5.1300   5398   5424  .0185
 115  5.1400   5309   5424  .0188
 116  5.1500   5284   5424  .0189
 117  5.1600   5281   5424  .0189
 118  5.1700   5307   5424  .0188
 119  5.1800   5360   5425  .0187
 120  5.1900   5359   5425  .0187
 121  5.2000   5440   5425  .0184
 122  5.2100   5399   5425  .0185
 123  5.2200   5453   5426  .0183
 124  5.2300   5451   5426  .0183
 125  5.2400   5377   5426  .0186
 126  5.2500   5296   5426  .0189
 127  5.2600   5395   5426  .0185
 128  5.2700   5403   5427  .0185
 129  5.2800   5474   5427  .0183
 130  5.2900   5372   5427  .0186
 131  5.3000   5389   5427  .0186
 132  5.3100   5415   5428  .0185
 133  5.3200   5317   5428  .0188
 134  5.3300   5430   5428  .0184
 135  5.3400   5368   5428  .0186
 136  5.3500   5287   5428  .0189
 137  5.3600   5331   5429  .0188
 138  5.3700   5402   5429  .0185
 139  5.3800   5389   5429  .0186
 140  5.3900   5375   5429  .0186
 141  5.4000   5336   5430  .0187
 142  5.4100   5330   5430  .0188
 143  5.4200   5461   5430  .0183
 144  5.4300   5499   5430  .0182
 145  5.4400   5477   5430  .0183
 146  5.4500   5429   5431  .0184
 147  5.4600   5346   5431  .0187
 148  5.4700   5357   5431  .0187
 149  5.4800   5269   5431  .0190
 150  5.4900   5312   5432  .0188
 151  5.5000   5410   5432  .0185
 152  5.5100   5444   5432  .0184
 153  5.5200   5358   5432  .0187
 154  5.5300   5368   5433  .0186
 155  5.5400   5310   5433  .0188
 156  5.5500   5385   5433  .0186
 157  5.5600   5507   5433  .0182
 158  5.5700   5527   5433  .0181
 159  5.5800   5436   5434  .0184
 160  5.5900   5318   5434  .0188
 161  5.6000   5335   5434  .0187
 162  5.6100   5367   5434  .0186
 163  5.6200   5388   5435  .0186
 164  5.6300   5361   5435  .0187
 165  5.6400   5474   5542  .0183
 166  5.6500   5545   5544  .0180
 167  5.6600   5594   5546  .0179
 168  5.6700   5462   5547  .0183
 169  5.6800   5425   5549  .0184
 170  5.6900   5426   5551  .0184
 171  5.7000   5489   5553  .0182
 172  5.7100   5507   5554  .0182
 173  5.7200   5539   5556  .0181
 174  5.7300   5544   5558  .0180
 175  5.7400   5686   5560  .0176
 176  5.7500   5585   5562  .0179
 177  5.7600   5505   5564  .0182
 178  5.7700   5382   5566  .0186
 179  5.7800   5419   5568  .0185
 180  5.7900   5462   5570  .0183
 181  5.8000   5488   5572  .0182
 182  5.8100   5463   5575  .0183
 183  5.8200   5489   5577  .0182
 184  5.8300   5443   5579  .0184
 185  5.8400   5595   5581  .0179
 186  5.8500   5597   5584  .0179
 187  5.8600   5613   5586  .0178
 188  5.8700   5650   5589  .0177
 189  5.8800   5664   5591  .0177
 190  5.8900   5679   5594  .0176
 191  5.9000   5701   5596  .0175
 192  5.9100   5770   5599  .0173
 193  5.9200   5673   5602  .0176
 194  5.9300   5676   5605  .0176
 195  5.9400   5647   5607  .0177
 196  5.9500   5568   5610  .0180
 197  5.9600   5580   5613  .0179
 198  5.9700   5563   5616  .0180
 199  5.9800   5593   5620  .0179
 200  5.9900   5622   5623  .0178
 201  6.0000   5690   5626  .0176
 202  6.0100   5635   5629  .0177
 203  6.0200   5618   5633  .0178
 204  6.0300   5626   5636  .0178
 205  6.0400   5675   5640  .0176
 206  6.0500   5765   5644  .0173
 207  6.0600   5693   5647  .0176
 208  6.0700   5666   5651  .0176
 209  6.0800   5744   5655  .0174
 210  6.0900   5839   5659  .0171
 211  6.1000   5618   5664  .0178
 212  6.1100   5717   5668  .0175
 213  6.1200   5768   5672  .0173
 214  6.1300   5796   5677  .0173
 215  6.1400   5820   5682  .0172
 216  6.1500   5746   5686  .0174
 217  6.1600   5760   5691  .0174
 218  6.1700   5775   5696  .0173
 219  6.1800   5765   5702  .0173
 220  6.1900   5786   5707  .0173
 221  6.2000   5757   5713  .0174
 222  6.2100   5801   5718  .0172
 223  6.2200   5668   5724  .0176
 224  6.2300   5723   5730  .0175
 225  6.2400   5768   5736  .0173
 226  6.2500   5796   5743  .0173
 227  6.2600   5899   5749  .0170
 228  6.2700   5903   5756  .0169
 229  6.2800   5963   5763  .0168
 230  6.2900   5955   5771  .0168
 231  6.3000   5940   5778  .0168
 232  6.3100   5884   5786  .0170
 233  6.3200   5795   5794  .0173
 234  6.3300   5840   5803  .0171
 235  6.3400   5939   5811  .0168
 236  6.3500   5966   5820  .0168
 237  6.3600   5931   5829  .0169
 238  6.3700   5869   5839  .0170
 239  6.3800   5891   5849  .0170
 240  6.3900   5953   5859  .0168
 241  6.4000   5970   5870  .0168
 242  6.4100   6038   5881  .0166
 243  6.4200   5964   5893  .0168
 244  6.4300   5965   5905  .0168
 245  6.4400   5976   5917  .0167
 246  6.4500   6113   5930  .0164
 247  6.4600   6071   5944  .0165
 248  6.4700   5990   5958  .0167
 249  6.4800   6199   5972  .0161
 250  6.4900   6170   5988  .0162
 251  6.5000   6092   6004  .0164
 252  6.5100   6069   6020  .0165
 253  6.5200   6242   6038  .0160
 254  6.5300   6292   6056  .0159
 255  6.5400   6334   6075  .0158
 256  6.5500   6350   6095  .0157
 257  6.5600   6331   6115  .0158
 258  6.5700   6310   6137  .0158
 259  6.5800   6487   6160  .0154
 260  6.5900   6368   6184  .0157
 261  6.6000   6409   6208  .0156
 262  6.6100   6395   6235  .0156
 263  6.6200   6519   6616  .0153
 264  6.6300   6508   6649  .0154
 265  6.6400   6551   6684  .0153
 266  6.6500   6625   6720  .0151
 267  6.6600   6543   6758  .0153
 268  6.6700   6604   6797  .0151
 269  6.6800   6532   6839  .0153
 270  6.6900   6462   6881  .0155
 271  6.7000   6647   6926  .0150
 272  6.7100   6760   6971  .0148
 273  6.7200   6861   7019  .0146
 274  6.7300   6917   7068  .0145
 275  6.7400   6915   7118  .0145
 276  6.7500   6875   7170  .0145
 277  6.7600   6868   7222  .0146
 278  6.7700   6885   7463  .0145
 279  6.7800   6953   7520  .0144
 280  6.7900   7085   7576  .0141
 281  6.8000   7160   7633  .0140
 282  6.8100   7149   7689  .0140
 283  6.8200   7267   7744  .0138
 284  6.8300   7246   7797  .0138
 285  6.8400   7281   7849  .0137
 286  6.8500   7368   7898  .0136
 287  6.8600   7491   7945  .0133
 288  6.8700   7555   7989  .0132
 289  6.8800   7469   8032  .0134
 290  6.8900   7557   8069  .0132
 291  6.9000   7572   8104  .0132
 292  6.9100   7726   8135  .0129
 293  6.9200   7758   8165  .0129
 294  6.9300   7739   8194  .0129
 295  6.9400   7807   8223  .0128
 296  6.9500   7935   8253  .0126
 297  6.9600   8069   8288  .0124
 298  6.9700   8237   8328  .0121
 299  6.9800   8347   8378  .0120
 300  6.9900   8341   8438  .0120
 301  7.0000   8371   8513  .0119
 302  7.0100   8483   8605  .0118
 303  7.0200   8520   8716  .0117
 304  7.0300   8715   8848  .0115
 305  7.0400   8918   9003  .0112
 306  7.0500   8993   9180  .0111
 307  7.0600   9110   9377  .0110
 308  7.0700   9335   9590  .0107
 309  7.0800   9660   9814  .0104
 310  7.0900   9910  10041  .0101
 311  7.1000  10363  10261  .0096
 312  7.1100  10501  10465  .0095
 313  7.1200  10625  10640  .0094
 314  7.1300  10746  10777  .0093
 315  7.1400  10861  10869  .0092
 316  7.1500  10841  10907  .0092
 317  7.1600  10535  10809  .0095
 318  7.1700  10360  10554  .0097
 319  7.1800  10130  10195  .0099
 320  7.1900   9880   9787  .0101
 321  7.2000   9523   9374  .0105
 322  7.2100   9059   8986  .0110
 323  7.2200   8676   8638  .0115
 324  7.2300   8396   8340  .0119
 325  7.2400   8214   8094  .0122
 326  7.2500   8007   7896  .0125
 327  7.2600   7892   7743  .0127
 328  7.2700   7795   7629  .0128
 329  7.2800   7758   7547  .0129
 330  7.2900   7634   7491  .0131
 331  7.3000   7645   7455  .0131
 332  7.3100   7677   7435  .0130
 333  7.3200   7632   7428  .0131
 334  7.3300   7620   7430  .0131
 335  7.3400   7711   7439  .0130
 336  7.3500   7743   7455  .0129
 337  7.3600   7740   7488  .0129
 338  7.3700   7768   7513  .0129
 339  7.3800   7748   7542  .0129
 340  7.3900   7973   7575  .0125
 341  7.4000   8043   7611  .0124
 342  7.4100   7933   7650  .0126
 343  7.4200   7999   7693  .0125
 344  7.4300   8025   7738  .0125
 345  7.4400   8147   7786  .0123
 346  7.4500   8150   7838  .0123
 347  7.4600   8258   7892  .0121
 348  7.4700   8355   7950  .0120
 349  7.4800   8363   8011  .0120
 350  7.4900   8411   8075  .0119
 351  7.5000   8566   8142  .0117
 352  7.5100   8625   8213  .0116
 353  7.5200   8649   8288  .0116
 354  7.5300   8816   8366  .0113
 355  7.5400   8755   8448  .0114
 356  7.5500   8881   8535  .0113
 357  7.5600   8998   8625  .0111
 358  7.5700   9068   8720  .0110
 359  7.5800   9182   8820  .0109
 360  7.5900   9289   8925  .0108
 361  7.6000   9341   9035  .0107
 362  7.6100   9474   9150  .0106
 363  7.6200   9684   9271  .0103
 364  7.6300   9750   9398  .0103
 365  7.6400   9794   9531  .0102
 366  7.6500   9932   9670  .0101
 367  7.6600   9917   9815  .0101
 368  7.6700  10103   9968  .0099
 369  7.6800  10212  10127  .0098
 370  7.6900  10487  10293  .0095
 371  7.7000  10486  10466  .0095
 372  7.7100  10409  10646  .0096
 373  7.7200  10614  10833  .0094
 374  7.7300  10772  11026  .0093
 375  7.7400  10907  11226  .0092
 376  7.7500  11068  11432  .0090
 377  7.7600  11209  11643  .0089
 378  7.7700  11309  11859  .0088
 379  7.7800  11629  12080  .0086
 380  7.7900  11906  12304  .0084
 381  7.8000  11980  12532  .0083
 382  7.8100  12117  12761  .0083
 383  7.8200  12395  12991  .0081
 384  7.8300  12580  13222  .0079
 385  7.8400  12981  13453  .0077
 386  7.8500  13086  13683  .0076
 387  7.8600  13250  13912  .0075
 388  7.8700  13399  14141  .0075
 389  7.8800  13650  14369  .0073
 390  7.8900  13665  14599  .0073
 391  7.9000  14099  14832  .0071
 392  7.9100  14370  15071  .0070
 393  7.9200  14659  15319  .0068
 394  7.9300  14787  15580  .0068
 395  7.9400  15372  15859  .0065
 396  7.9500  15714  16164  .0064
 397  7.9600  16103  16499  .0062
 398  7.9700  16408  16873  .0061
 399  7.9800  16878  17292  .0059
 400  7.9900  17221  17764  .0058
 401  8.0000  17767  18294  .0056
 402  8.0100  18364  18888  .0054
 403  8.0200  19100  19548  .0052
 404  8.0300  19695  20272  .0051
 405  8.0400  20304  21056  .0049
 406  8.0500  21256  21889  .0047
 407  8.0600  22298  22755  .0045
 408  8.0700  23441  23631  .0043
 409  8.0800  24443  24491  .0041
 410  8.0900  25767  25304  .0039
 411  8.1000  27087  26037  .0037
 412  8.1100  28182  26659  .0035
 413  8.1200  28881  27144  .0035
 414  8.1300  29032  27475  .0034
 415  8.1400  28635  27527  .0035
 416  8.1500  27476  26951  .0036
 417  8.1600  26256  25869  .0038
 418  8.1700  24803  24492  .0040
 419  8.1800  23141  23018  .0043
 420  8.1900  21741  21595  .0046
 421  8.2000  20391  20321  .0049
 422  8.2100  19099  19251  .0052
 423  8.2200  18472  18404  .0054
 424  8.2300  17966  17771  .0056
 425  8.2400  17526  17325  .0057
 426  8.2500  17076  17022  .0059
 427  8.2600  17061  16816  .0059
 428  8.2700  16937  16659  .0059
 429  8.2800  16607  16508  .0060
 430  8.2900  16311  16329  .0061
 431  8.3000  15871  15927  .0063
 432  8.3100  15008  15217  .0067
 433  8.3200  13932  14287  .0072
 434  8.3300  12993  13244  .0077
 435  8.3400  11956  12180  .0084
 436  8.3500  11116  11161  .0090
 437  8.3600  10108  10233  .0099
 438  8.3700   9069   9420  .0110
 439  8.3800   8619   8731  .0116
 440  8.3900   8030   8165  .0125
 441  8.4000   7645   7710  .0131
 442  8.4100   7353   7351  .0136
 443  8.4200   6982   7069  .0143
 444  8.4300   6799   6849  .0147
 445  8.4400   6476   6677  .0154
 446  8.4500   6374   6642  .0157
 447  8.4600   6268   6536  .0160
 448  8.4700   6125   6450  .0163
 449  8.4800   6010   6381  .0166
 450  8.4900   5992   6323  .0167
 451  8.5000   6025   6275  .0166
 452  8.5100   6003   6234  .0167
 453  8.5200   5846   6199  .0171
 454  8.5300   5817   6170  .0172
 455  8.5400   5828   6144  .0172
 456  8.5500   5762   6122  .0174
 457  8.5600   5805   6104  .0172
 458  8.5700   5785   6087  .0173
 459  8.5800   5789   6073  .0173
 460  8.5900   5770   6061  .0173
 461  8.6000   5771   6051  .0173
 462  8.6100   5782   6042  .0173
 463  8.6200   5830   6034  .0172
 464  8.6300   5703   6028  .0175
 465  8.6400   5762   6023  .0174
 466  8.6500   5850   6015  .0171
 467  8.6600   5776   6012  .0173
 468  8.6700   5718   6011  .0175
 469  8.6800   5697   6011  .0176
 470  8.6900   5689   6013  .0176
 471  8.7000   5725   6016  .0175
 472  8.7100   5765   6022  .0173
 473  8.7200   5850   6029  .0171
 474  8.7300   5849   6039  .0171
 475  8.7400   5922   6051  .0169
 476  8.7500   5852   6065  .0171
 477  8.7600   5861   6082  .0171
 478  8.7700   5967   6103  .0168
 479  8.7800   6034   6125  .0166
 480  8.7900   6032   6150  .0166
 481  8.8000   6111   6177  .0164
 482  8.8100   6095   6205  .0164
 483  8.8200   6201   6233  .0161
 484  8.8300   6248   6260  .0160
 485  8.8400   6330   6285  .0158
 486  8.8500   6407   6306  .0156
 487  8.8600   6431   6323  .0155
 488  8.8700   6420   6335  .0156
 489  8.8800   6513   6340  .0154
 490  8.8900   6540   6332  .0153
 491  8.9000   6513   6300  .0154
 492  8.9100   6371   6247  .0157
 493  8.9200   6304   6180  .0159
 494  8.9300   6172   6108  .0162
 495  8.9400   5918   6036  .0169
 496  8.9500   6072   5969  .0165
 497  8.9600   5912   5909  .0169
 498  8.9700   5686   5858  .0176
 499  8.9800   5655   5815  .0177
 500  8.9900   5626   5782  .0178
 501  9.0000   5666   5756  .0176
 502  9.0100   5652   5737  .0177
 503  9.0200   5703   5724  .0175
 504  9.0300   5642   5714  .0177
 505  9.0400   5477   5708  .0183
 506  9.0500   5655   5705  .0177
 507  9.0600   5680   5703  .0176
 508  9.0700   5578   5703  .0179
 509  9.0800   5597   5703  .0179
 510  9.0900   5610   5704  .0178
 511  9.1000   5625   5706  .0178
 512  9.1100   5546   5709  .0180
 513  9.1200   5554   5712  .0180
 514  9.1300   5612   5715  .0178
 515  9.1400   5443   5719  .0184
 516  9.1500   5586   5723  .0179
 517  9.1600   5623   5728  .0178
 518  9.1700   5616   5733  .0178
 519  9.1800   5537   5739  .0181
 520  9.1900   5627   5745  .0178
 521  9.2000   5549   5751  .0180
 522  9.2100   5625   5758  .0178
 523  9.2200   5598   5765  .0179
 524  9.2300   5681   5773  .0176
 525  9.2400   5630   5781  .0178
 526  9.2500   5648   5790  .0177
 527  9.2600   5667   5799  .0176
 528  9.2700   5661   5808  .0177
 529  9.2800   5742   5819  .0174
 530  9.2900   5824   5883  .0172
 531  9.3000   5848   5895  .0171
 532  9.3100   5780   5908  .0173
 533  9.3200   5847   5921  .0171
 534  9.3300   5864   5935  .0171
 535  9.3400   5842   5949  .0171
 536  9.3500   5852   5965  .0171
 537  9.3600   5904   5981  .0169
 538  9.3700   6031   5998  .0166
 539  9.3800   5955   6016  .0168
 540  9.3900   5946   6034  .0168
 541  9.4000   5957   6054  .0168
 542  9.4100   6025   6075  .0166
 543  9.4200   6101   6097  .0164
 544  9.4300   6140   6119  .0163
 545  9.4400   6110   6144  .0164
 546  9.4500   6236   6169  .0160
 547  9.4600   6231   6196  .0160
 548  9.4700   6218   6224  .0161
 549  9.4800   6160   6253  .0162
 550  9.4900   6320   6370  .0158
 551  9.5000   6403   6404  .0156
 552  9.5100   6319   6440  .0158
 553  9.5200   6389   6477  .0157
 554  9.5300   6514   6516  .0154
 555  9.5400   6509   6557  .0154
 556  9.5500   6373   6600  .0157
 557  9.5600   6355   6645  .0157
 558  9.5700   6450   6691  .0155
 559  9.5800   6559   6740  .0152
 560  9.5900   6639   6791  .0151
 561  9.6000   6669   6844  .0150
 562  9.6100   6716   6899  .0149
 563  9.6200   6756   6955  .0148
 564  9.6300   6766   7014  .0148
 565  9.6400   6899   7060  .0145
 566  9.6500   6895   7123  .0145
 567  9.6600   7026   7187  .0142
 568  9.6700   7139   7254  .0140
 569  9.6800   7075   7322  .0141
 570  9.6900   7160   7393  .0140
 571  9.7000   7266   7465  .0138
 572  9.7100   7326   7540  .0137
 573  9.7200   7407   7618  .0135
 574  9.7300   7478   7699  .0134
 575  9.7400   7634   7785  .0131
 576  9.7500   7702   7875  .0130
 577  9.7600   7729   7970  .0129
 578  9.7700   7993   8073  .0125
 579  9.7800   7931   8184  .0126
 580  9.7900   7944   8304  .0126
 581  9.8000   8058   8429  .0124
 582  9.8100   8316   8574  .0120
 583  9.8200   8482   8735  .0118
 584  9.8300   8650   8911  .0116
 585  9.8400   8800   9106  .0114
 586  9.8500   9129   9320  .0110
 587  9.8600   9357   9552  .0107
 588  9.8700   9590   9803  .0104
 589  9.8800   9775  10070  .0102
 590  9.8900  10149  10351  .0099
 591  9.9000  10515  10639  .0095
 592  9.9100  10810  10928  .0093
 593  9.9200  11223  11211  .0089
 594  9.9300  11683  11475  .0086
 595  9.9400  12079  11714  .0083
 596  9.9500  12195  11911  .0082
 597  9.9600  12441  12060  .0080
 598  9.9700  12546  12152  .0080
 599  9.9800  12427  12180  .0080
 600  9.9900  12374  12031  .0081
 601 10.0000  11877  11661  .0084
 602 10.0100  11272  11125  .0089
 603 10.0200  10591  10489  .0094
 604 10.0300   9934   9812  .0101
 605 10.0400   9373   9145  .0107
 606 10.0500   8769   8521  .0114
 607 10.0600   8201   7966  .0122
 608 10.0700   7823   7492  .0128
 609 10.0800   7421   7101  .0135
 610 10.0900   7058   6791  .0142
 611 10.1000   6767   6552  .0148
 612 10.1100   6538   6374  .0153
 613 10.1200   6324   6245  .0158
 614 10.1300   6191   6153  .0162
 615 10.1400   6220   6090  .0161
 616 10.1500   6161   6047  .0162
 617 10.1600   6129   6019  .0163
 618 10.1700   6040   6000  .0166
 619 10.1800   6017   5989  .0166
 620 10.1900   5996   5983  .0167
 621 10.2000   6047   5981  .0165
 622 10.2100   6084   5982  .0164
 623 10.2200   6032   5986  .0166
 624 10.2300   5904   5992  .0169
 625 10.2400   6056   6000  .0165
 626 10.2500   6019   6009  .0166
 627 10.2600   5986   6020  .0167
 628 10.2700   6057   6033  .0165
 629 10.2800   5994   6048  .0167
 630 10.2900   6058   6064  .0165
 631 10.3000   6201   6081  .0161
 632 10.3100   6253   6101  .0160
 633 10.3200   6167   6121  .0162
 634 10.3300   6165   6144  .0162
 635 10.3400   6238   6168  .0160
 636 10.3500   6330   6193  .0158
 637 10.3600   6372   6221  .0157
 638 10.3700   6271   6250  .0159
 639 10.3800   6338   6280  .0158
 640 10.3900   6485   6313  .0154
 641 10.4000   6492   6347  .0154
 642 10.4100   6590   6384  .0152
 643 10.4200   6722   6422  .0149
 644 10.4300   6759   6463  .0148
 645 10.4400   6768   6506  .0148
 646 10.4500   6786   6551  .0147
 647 10.4600   6823   6598  .0147
 648 10.4700   6805   6648  .0147
 649 10.4800   6872   6700  .0146
 650 10.4900   6800   6755  .0147
 651 10.5000   7038   6812  .0142
 652 10.5100   7237   6872  .0138
 653 10.5200   7104   6935  .0141
 654 10.5300   7068   7000  .0141
 655 10.5400   7161   7069  .0140
 656 10.5500   7331   7142  .0136
 657 10.5600   7522   7218  .0133
 658 10.5700   7543   7298  .0133
 659 10.5800   7603   7382  .0132
 660 10.5900   7640   7471  .0131
 661 10.6000   7675   7566  .0130
 662 10.6100   7882   7667  .0127
 663 10.6200   7937   7774  .0126
 664 10.6300   8073   7890  .0124
 665 10.6400   8152   8013  .0123
 666 10.6500   8238   8146  .0121
 667 10.6600   8383   8289  .0119
 668 10.6700   8539   8444  .0117
 669 10.6800   8540   8610  .0117
 670 10.6900   8641   8790  .0116
 671 10.7000   8843   8982  .0113
 672 10.7100   9105   9187  .0110
 673 10.7200   9364   9404  .0107
 674 10.7300   9583   9633  .0104
 675 10.7400   9814   9871  .0102
 676 10.7500  10151  10115  .0099
 677 10.7600  10474  10361  .0095
 678 10.7700  10607  10604  .0094
 679 10.7800  10838  10840  .0092
 680 10.7900  11245  11062  .0089
 681 10.8000  11482  11265  .0087
 682 10.8100  11741  11445  .0085
 683 10.8200  11857  11598  .0084
 684 10.8300  11896  11716  .0084
 685 10.8400  11742  11727  .0085
 686 10.8500  11608  11628  .0086
 687 10.8600  11288  11451  .0089
 688 10.8700  11154  11235  .0090
 689 10.8800  10870  11013  .0092
 690 10.8900  10598  10814  .0094
 691 10.9000  10348  10657  .0097
 692 10.9100  10279  10557  .0097
 693 10.9200  10151  10519  .0099
 694 10.9300  10137  10544  .0099
 695 10.9400  10204  10626  .0098
 696 10.9500  10360  10755  .0097
 697 10.9600  10620  10918  .0094
 698 10.9700  11033  11099  .0091
 699 10.9800  11245  11283  .0089
 700 10.9900  11612  11453  .0086
 701 11.0000  11820  11596  .0085
 702 11.0100  11807  11698  .0085
 703 11.0200  11840  11750  .0084
 704 11.0300  11736  11738  .0085
 705 11.0400  11420  11542  .0088
 706 11.0500  10980  11150  .0091
 707 11.0600  10461  10612  .0096
 708 11.0700   9941   9982  .0101
 709 11.0800   9171   9316  .0109
 710 11.0900   8498   8656  .0118
 711 11.1000   7909   8037  .0126
 712 11.1100   7426   7480  .0135
 713 11.1200   6967   6999  .0144
 714 11.1300   6774   6599  .0148
 715 11.1400   6302   6275  .0159
 716 11.1500   6112   6022  .0164
 717 11.1600   5928   5829  .0169
 718 11.1700   5753   5684  .0174
 719 11.1800   5673   5578  .0176
 720 11.1900   5652   5500  .0177
 721 11.2000   5518   5444  .0181
 722 11.2100   5476   5402  .0183
 723 11.2200   5341   5371  .0187
 724 11.2300   5423   5346  .0184
 725 11.2400   5365   5327  .0186
 726 11.2500   5350   5312  .0187
 727 11.2600   5419   5299  .0185
 728 11.2700   5444   5288  .0184
 729 11.2800   5353   5278  .0187
 730 11.2900   5170   5270  .0193
 731 11.3000   5332   5264  .0188
 732 11.3100   5259   5258  .0190
 733 11.3200   5304   5253  .0189
 734 11.3300   5320   5249  .0188
 735 11.3400   5278   5247  .0189
 736 11.3500   5287   5244  .0189
 737 11.3600   5205   5243  .0192
 738 11.3700   5195   5243  .0192
 739 11.3800   5187   5243  .0193
 740 11.3900   5181   5243  .0193
 741 11.4000   5214   5244  .0192
 742 11.4100   5278   5246  .0189
 743 11.4200   5268   5247  .0190
 744 11.4300   5220   5248  .0192
 745 11.4400   5248   5249  .0191
 746 11.4500   5294   5249  .0189
 747 11.4600   5272   5249  .0190
 748 11.4700   5333   5247  .0188
 749 11.4800   5411   5245  .0185
 750 11.4900   5442   5240  .0184
 751 11.5000   5440   5249  .0184
 752 11.5100   5385   5237  .0186
 753 11.5200   5358   5222  .0187
 754 11.5300   5298   5206  .0189
 755 11.5400   5278   5190  .0189
 756 11.5500   5210   5175  .0192
 757 11.5600   5195   5160  .0192
 758 11.5700   5162   5148  .0194
 759 11.5800   5010   5136  .0200
 760 11.5900   4974   5127  .0201
 761 11.6000   5075   5119  .0197
 762 11.6100   5079   5113  .0197
 763 11.6200   5089   5107  .0197
 764 11.6300   5073   5103  .0197
 765 11.6400   5090   5100  .0196
 766 11.6500   5111   5097  .0196
 767 11.6600   4947   5094  .0202
 768 11.6700   4998   5092  .0200
 769 11.6800   4965   5090  .0201
 770 11.6900   4969   5088  .0201
 771 11.7000   4997   5086  .0200
 772 11.7100   5133   5085  .0195
 773 11.7200   5069   5083  .0197
 774 11.7300   5044   5082  .0198
 775 11.7400   5074   5080  .0197
 776 11.7500   5062   5079  .0198
 777 11.7600   5071   5078  .0197
 778 11.7700   5037   5076  .0199
 779 11.7800   5083   5075  .0197
 780 11.7900   4989   5074  .0200
 781 11.8000   4928   5073  .0203
 782 11.8100   4935   5072  .0203
 783 11.8200   5052   5071  .0198
 784 11.8300   4959   5070  .0202
 785 11.8400   5011   5069  .0200
 786 11.8500   5029   5068  .0199
 787 11.8600   5115   5067  .0196
 788 11.8700   5068   5066  .0197
 789 11.8800   5130   5065  .0195
 790 11.8900   5104   5065  .0196
 791 11.9000   5081   5064  .0197
 792 11.9100   5105   5066  .0196
 793 11.9200   5058   5066  .0198
 794 11.9300   4998   5065  .0200
 795 11.9400   5098   5065  .0196
 796 11.9500   5069   5064  .0197
 797 11.9600   5038   5064  .0198
 798 11.9700   5071   5063  .0197
 799 11.9800   5073   5063  .0197
 800 11.9900   4998   5062  .0200
 801 12.0000   4910   5062  .0204
 802 12.0100   4941   5062  .0202
 803 12.0200   4964   5061  .0201
 804 12.0300   5032   5061  .0199
 805 12.0400   4940   5061  .0202
 806 12.0500   5006   5061  .0200
 807 12.0600   5018   5061  .0199
 808 12.0700   5080   5061  .0197
 809 12.0800   5076   5061  .0197
 810 12.0900   5074   5061  .0197
 811 12.1000   5016   5061  .0199
 812 12.1100   5067   5061  .0197
 813 12.1200   5074   5061  .0197
 814 12.1300   5084   5061  .0197
 815 12.1400   5036   5062  .0199
 816 12.1500   5076   5062  .0197
 817 12.1600   5092   5062  .0196
 818 12.1700   5030   5063  .0199
 819 12.1800   5024   5063  .0199
 820 12.1900   5005   5064  .0200
 821 12.2000   5009   5064  .0200
 822 12.2100   5052   5065  .0198
 823 12.2200   5049   5066  .0198
 824 12.2300   5030   5067  .0199
 825 12.2400   5132   5067  .0195
 826 12.2500   5111   5068  .0196
 827 12.2600   5042   5069  .0198
 828 12.2700   5223   5071  .0191
 829 12.2800   5175   5072  .0193
 830 12.2900   5168   5073  .0193
 831 12.3000   5245   5075  .0191
 832 12.3100   5211   5076  .0192
 833 12.3200   5081   5078  .0197
 834 12.3300   5130   5079  .0195
 835 12.3400   5134   5081  .0195
 836 12.3500   5179   5081  .0193
 837 12.3600   5103   5083  .0196
 838 12.3700   5172   5086  .0193
 839 12.3800   5208   5088  .0192
 840 12.3900   5274   5121  .0190
 841 12.4000   5289   5124  .0189
 842 12.4100   5354   5127  .0187
 843 12.4200   5345   5131  .0187
 844 12.4300   5292   5134  .0189
 845 12.4400   5199   5138  .0192
 846 12.4500   5228   5142  .0191
 847 12.4600   5310   5146  .0188
 848 12.4700   5229   5151  .0191
 849 12.4800   5219   5156  .0192
 850 12.4900   5230   5161  .0191
 851 12.5000   5276   5166  .0190
 852 12.5100   5306   5172  .0188
 853 12.5200   5342   5178  .0187
 854 12.5300   5372   5184  .0186
 855 12.5400   5430   5191  .0184
 856 12.5500   5458   5194  .0183
 857 12.5600   5438   5202  .0184
 858 12.5700   5365   5210  .0186
 859 12.5800   5400   5218  .0185
 860 12.5900   5392   5227  .0185
 861 12.6000   5483   5237  .0182
 862 12.6100   5413   5247  .0185
 863 12.6200   5386   5257  .0186
 864 12.6300   5429   5269  .0184
 865 12.6400   5502   5280  .0182
 866 12.6500   5494   5293  .0182
 867 12.6600   5520   5306  .0181
 868 12.6700   5540   5320  .0181
 869 12.6800   5487   5335  .0182
 870 12.6900   5434   5351  .0184
 871 12.7000   5525   5368  .0181
 872 12.7100   5559   5386  .0180
 873 12.7200   5502   5405  .0182
 874 12.7300   5583   5425  .0179
 875 12.7400   5601   5446  .0179
 876 12.7500   5638   5613  .0177
 877 12.7600   5594   5639  .0179
 878 12.7700   5620   5667  .0178
 879 12.7800   5659   5696  .0177
 880 12.7900   5603   5727  .0178
 881 12.8000   5659   5761  .0177
 882 12.8100   5664   5796  .0177
 883 12.8200   5782   5834  .0173
 884 12.8300   5783   5875  .0173
 885 12.8400   5807   5919  .0172
 886 12.8500   5878   6035  .0170
 887 12.8600   5971   6087  .0167
 888 12.8700   5981   6144  .0167
 889 12.8800   6008   6204  .0166
 890 12.8900   6037   6270  .0166
 891 12.9000   6176   6340  .0162
 892 12.9100   6178   6416  .0162
 893 12.9200   6332   6496  .0158
 894 12.9300   6374   6582  .0157
 895 12.9400   6576   6714  .0152
 896 12.9500   6565   6808  .0152
 897 12.9600   6655   6905  .0150
 898 12.9700   6809   7002  .0147
 899 12.9800   7073   7098  .0141
 900 12.9900   7075   7190  .0141
 901 13.0000   7161   7275  .0140
 902 13.0100   7223   7351  .0138
 903 13.0200   7417   7413  .0135
 904 13.0300   7409   7460  .0135
 905 13.0400   7384   7489  .0135
 906 13.0500   7246   7496  .0138
 907 13.0600   7101   7448  .0141
 908 13.0700   7027   7345  .0142
 909 13.0800   6942   7198  .0144
 910 13.0900   6619   7022  .0151
 911 13.1000   6447   6832  .0155
 912 13.1100   6420   6640  .0156
 913 13.1200   6252   6456  .0160
 914 13.1300   6069   6288  .0165
 915 13.1400   5865   6140  .0171
 916 13.1500   5780   6016  .0173
 917 13.1600   5771   5916  .0173
 918 13.1700   5648   5838  .0177
 919 13.1800   5693   5780  .0176
 920 13.1900   5722   5739  .0175
 921 13.2000   5626   5713  .0178
 922 13.2100   5560   5698  .0180
 923 13.2200   5568   5692  .0180
 924 13.2300   5682   5692  .0176
 925 13.2400   5564   5698  .0180
 926 13.2500   5559   5707  .0180
 927 13.2600   5604   5720  .0178
 928 13.2700   5571   5735  .0180
 929 13.2800   5610   5753  .0178
 930 13.2900   5642   5772  .0177
 931 13.3000   5647   5792  .0177
 932 13.3100   5622   5814  .0178
 933 13.3200   5710   5837  .0175
 934 13.3300   5781   5862  .0173
 935 13.3400   5801   5889  .0172
 936 13.3500   5780   5927  .0173
 937 13.3600   5891   5956  .0170
 938 13.3700   5818   5987  .0172
 939 13.3800   5856   6018  .0171
 940 13.3900   5885   6051  .0170
 941 13.4000   5961   6084  .0168
 942 13.4100   6104   6117  .0164
 943 13.4200   6130   6149  .0163
 944 13.4300   6174   6230  .0162
 945 13.4400   6194   6262  .0161
 946 13.4500   6231   6292  .0160
 947 13.4600   6260   6320  .0160
 948 13.4700   6279   6344  .0159
 949 13.4800   6220   6361  .0161
 950 13.4900   6166   6372  .0162
 951 13.5000   6260   6379  .0160
 952 13.5100   6184   6385  .0162
 953 13.5200   6169   6391  .0162
 954 13.5300   6212   6399  .0161
 955 13.5400   6240   6411  .0160
 956 13.5500   6256   6427  .0160
 957 13.5600   6234   6448  .0160
 958 13.5700   6280   6474  .0159
 959 13.5800   6362   6506  .0157
 960 13.5900   6343   6543  .0158
 961 13.6000   6283   6585  .0159
 962 13.6100   6420   6633  .0156
 963 13.6200   6442   6685  .0155
 964 13.6300   6487   6741  .0154
 965 13.6400   6592   6802  .0152
 966 13.6500   6631   6867  .0151
 967 13.6600   6702   6936  .0149
 968 13.6700   6786   7010  .0147
 969 13.6800   6847   7088  .0146
 970 13.6900   6997   7171  .0143
 971 13.7000   7146   7260  .0140
 972 13.7100   7153   7354  .0140
 973 13.7200   7219   7454  .0139
 974 13.7300   7278   7561  .0137
 975 13.7400   7448   7676  .0134
 976 13.7500   7565   7826  .0132
 977 13.7600   7712   7957  .0130
 978 13.7700   7758   8096  .0129
 979 13.7800   7919   8245  .0126
 980 13.7900   8115   8403  .0123
 981 13.8000   8211   8572  .0122
 982 13.8100   8426   8752  .0119
 983 13.8200   8643   8941  .0116
 984 13.8300   8887   9140  .0113
 985 13.8400   8966   9349  .0112
 986 13.8500   9322   9564  .0107
 987 13.8600   9504   9786  .0105
 988 13.8700   9802  10010  .0102
 989 13.8800   9966  10233  .0100
 990 13.8900  10312  10453  .0097
 991 13.9000  10739  10665  .0093
 992 13.9100  10947  10864  .0091
 993 13.9200  11031  11048  .0091
 994 13.9300  11200  11215  .0089
 995 13.9400  11261  11359  .0089
 996 13.9500  11352  11442  .0088
 997 13.9600  11498  11456  .0087
 998 13.9700  11536  11418  .0087
 999 13.9800  11586  11348  .0086
1000 13.9900  11414  11266  .0088
1001 14.0000  11340  11189  .0088
1002 14.0100  11569  11134  .0086
1003 14.0200  11548  11111  .0087
1004 14.0300  11664  11131  .0086
1005 14.0400  11720  11199  .0085
1006 14.0500  11928  11317  .0084
1007 14.0600  11966  11487  .0084
1008 14.0700  12271  11709  .0081
1009 14.0800  12535  11980  .0080
1010 14.0900  12906  12300  .0077
1011 14.1000  13201  12665  .0076
1012 14.1100  13506  13118  .0074
1013 14.1200  13933  13575  .0072
1014 14.1300  14559  14077  .0069
1015 14.1400  14985  14625  .0067
1016 14.1500  15655  15219  .0064
1017 14.1600  16195  15860  .0062
1018 14.1700  16795  16548  .0060
1019 14.1800  17561  17284  .0057
1020 14.1900  18184  18064  .0055
1021 14.2000  18948  18885  .0053
1022 14.2100  19867  19741  .0050
1023 14.2200  20837  20623  .0048
1024 14.2300  21585  21519  .0046
1025 14.2400  22354  22413  .0045
1026 14.2500  23328  23287  .0043
1027 14.2600  23954  24121  .0042
1028 14.2700  24330  24894  .0041
1029 14.2800  24884  25586  .0040
1030 14.2900  25279  26179  .0040
1031 14.3000  25743  26662  .0039
1032 14.3100  25855  26908  .0039
1033 14.3200  25541  26775  .0039
1034 14.3300  25386  26317  .0039
1035 14.3400  24847  25612  .0040
1036 14.3500  24302  24762  .0041
1037 14.3600  23673  23806  .0042
1038 14.3700  23088  22827  .0043
1039 14.3800  22479  21875  .0044
1040 14.3900  21631  20985  .0046
1041 14.4000  21024  20175  .0048
1042 14.4100  20231  19415  .0049
1043 14.4200  19262  18621  .0052
1044 14.4300  18217  17803  .0055
1045 14.4400  17260  16980  .0058
1046 14.4500  16440  16169  .0061
1047 14.4600  15246  15387  .0066
1048 14.4700  14329  14645  .0070
1049 14.4800  13878  13952  .0072
1050 14.4900  12979  13311  .0077
1051 14.5000  12144  12693  .0082
1052 14.5100  11452  12054  .0087
1053 14.5200  10809  11413  .0093
1054 14.5300  10173  10773  .0098
1055 14.5400   9769  10157  .0102
1056 14.5500   9334   9580  .0107
1057 14.5600   8809   9054  .0114
1058 14.5700   8520   8587  .0117
1059 14.5800   8167   8181  .0122
1060 14.5900   7988   7841  .0125
1061 14.6000   7884   7564  .0127
1062 14.6100   7778   7346  .0129
1063 14.6200   7579   7183  .0132
1064 14.6300   7413   7067  .0135
1065 14.6400   7272   6993  .0138
1066 14.6500   7290   6953  .0137
1067 14.6600   7336   6959  .0136
1068 14.6700   7277   6972  .0137
1069 14.6800   7276   7005  .0137
1070 14.6900   7331   7054  .0136
1071 14.7000   7296   7117  .0137
1072 14.7100   7366   7192  .0136
1073 14.7200   7341   7340  .0136
1074 14.7300   7467   7438  .0134
1075 14.7400   7689   7548  .0130
1076 14.7500   7755   7669  .0129
1077 14.7600   7764   7801  .0129
1078 14.7700   7996   7944  .0125
1079 14.7800   7938   8099  .0126
1080 14.7900   8005   8266  .0125
1081 14.8000   8231   8445  .0121
1082 14.8100   8526   8636  .0117
1083 14.8200   8709   8839  .0115
1084 14.8300   8793   9054  .0114
1085 14.8400   8915   9279  .0112
1086 14.8500   9034   9514  .0111
1087 14.8600   9409   9754  .0106
1088 14.8700   9663   9998  .0103
1089 14.8800   9804  10245  .0102
1090 14.8900  10061  10492  .0099
1091 14.9000  10544  10738  .0095
1092 14.9100  10714  10979  .0093
1093 14.9200  10863  11196  .0092
1094 14.9300  11093  11382  .0090
1095 14.9400  11521  11535  .0087
1096 14.9500  11620  11655  .0086
1097 14.9600  11868  11740  .0084
1098 14.9700  11911  11788  .0084
1099 14.9800  11934  11799  .0084
1100 14.9900  11859  11773  .0084
1101 15.0000  11652  11684  .0086
1102 15.0100  11283  11474  .0089
1103 15.0200  10991  11158  .0091
1104 15.0300  10541  10774  .0095
1105 15.0400  10086  10330  .0099
1106 15.0500   9556   9866  .0105
1107 15.0600   9159   9408  .0109
1108 15.0700   8721   8977  .0115
1109 15.0800   8282   8589  .0121
1110 15.0900   8094   8254  .0124
1111 15.1000   7855   7978  .0127
1112 15.1100   7659   7770  .0131
1113 15.1200   7555   7615  .0132
1114 15.1300   7496   7515  .0133
1115 15.1400   7457   7464  .0134
1116 15.1500   7437   7457  .0134
1117 15.1600   7551   7486  .0132
1118 15.1700   7470   7547  .0134
1119 15.1800   7538   7632  .0133
1120 15.1900   7769   7739  .0129
1121 15.2000   7845   7862  .0127
1122 15.2100   7900   7998  .0127
1123 15.2200   8095   8143  .0124
1124 15.2300   8281   8293  .0121
1125 15.2400   8451   8445  .0118
1126 15.2500   8736   8608  .0114
1127 15.2600   9002   8750  .0111
1128 15.2700   8960   8880  .0112
1129 15.2800   9209   8993  .0109
1130 15.2900   9205   9086  .0109
1131 15.3000   9299   9154  .0108
1132 15.3100   9310   9196  .0107
1133 15.3200   9318   9175  .0107
1134 15.3300   9096   9080  .0110
1135 15.3400   8897   8926  .0112
1136 15.3500   8700   8730  .0115
1137 15.3600   8473   8508  .0118
1138 15.3700   8164   8279  .0122
1139 15.3800   7834   8057  .0128
1140 15.3900   7699   7852  .0130
1141 15.4000   7518   7675  .0133
1142 15.4100   7433   7530  .0135
1143 15.4200   7302   7422  .0137
1144 15.4300   7137   7350  .0140
1145 15.4400   7173   7313  .0139
1146 15.4500   7247   7310  .0138
1147 15.4600   7369   7338  .0136
1148 15.4700   7345   7393  .0136
1149 15.4800   7367   7472  .0136
1150 15.4900   7481   7573  .0134
1151 15.5000   7521   7694  .0133
1152 15.5100   7657   7834  .0131
1153 15.5200   7791   7989  .0128
1154 15.5300   7986   8160  .0125
1155 15.5400   8027   8346  .0125
1156 15.5500   8137   8545  .0123
1157 15.5600   8463   8756  .0118
1158 15.5700   8732   8978  .0115
1159 15.5800   8967   9207  .0112
1160 15.5900   9123   9442  .0110
1161 15.6000   9528   9677  .0105
1162 15.6100   9857   9907  .0101
1163 15.6200  10163  10127  .0098
1164 15.6300  10485  10331  .0095
1165 15.6400  10545  10511  .0095
1166 15.6500  10764  10661  .0093
1167 15.6600  10924  10777  .0092
1168 15.6700  10882  10855  .0092
1169 15.6800  10727  10864  .0093
1170 15.6900  10556  10762  .0095
1171 15.7000  10427  10567  .0096
1172 15.7100  10209  10301  .0098
1173 15.7200   9779   9990  .0102
1174 15.7300   9598   9659  .0104
1175 15.7400   9172   9330  .0109
1176 15.7500   8980   9020  .0111
1177 15.7600   8831   8745  .0113
1178 15.7700   8556   8513  .0117
1179 15.7800   8283   8330  .0121
1180 15.7900   8153   8199  .0123
1181 15.8000   8101   8118  .0123
1182 15.8100   8135   8083  .0123
1183 15.8200   8130   8090  .0123
1184 15.8300   8167   8131  .0122
1185 15.8400   8242   8200  .0121
1186 15.8500   8336   8282  .0120
1187 15.8600   8439   8386  .0118
1188 15.8700   8567   8498  .0117
1189 15.8800   8648   8612  .0116
1190 15.8900   8720   8723  .0115
1191 15.9000   8838   8826  .0113
1192 15.9100   9030   8919  .0111
1193 15.9200   9106   8997  .0110
1194 15.9300   9108   9035  .0110
1195 15.9400   9145   9031  .0109
1196 15.9500   9153   8992  .0109
1197 15.9600   9155   8936  .0109
1198 15.9700   9128   8873  .0110
1199 15.9800   9019   8812  .0111
1200 15.9900   9049   8763  .0111
1201 16.0000   9013   8733  .0111
1202 16.0100   9001   8729  .0111
1203 16.0200   8948   8753  .0112
1204 16.0300   8994   8807  .0111
1205 16.0400   9037   8889  .0111
1206 16.0500   9049   9003  .0111
1207 16.0600   9116   9144  .0110
1208 16.0700   9402   9310  .0106
1209 16.0800   9511   9499  .0105
1210 16.0900   9627   9708  .0104
1211 16.1000   9811   9929  .0102
1212 16.1100   9892  10157  .0101
1213 16.1200  10203  10394  .0098
1214 16.1300  10374  10643  .0096
1215 16.1400  10703  10907  .0093
1216 16.1500  10974  11187  .0091
1217 16.1600  11353  11484  .0088
1218 16.1700  11725  11796  .0085
1219 16.1800  12047  12120  .0083
1220 16.1900  12478  12452  .0080
1221 16.2000  12842  12785  .0078
1222 16.2100  13156  13111  .0076
1223 16.2200  13537  13419  .0074
1224 16.2300  13835  13699  .0072
1225 16.2400  14170  13918  .0071
1226 16.2500  14367  14059  .0070
1227 16.2600  14560  14120  .0069
1228 16.2700  14659  14100  .0068
1229 16.2800  14400  14004  .0069
1230 16.2900  14150  13818  .0071
1231 16.3000  13470  13472  .0074
1232 16.3100  12867  12982  .0078
1233 16.3200  12274  12384  .0081
1234 16.3300  11467  11717  .0087
1235 16.3400  10744  11019  .0093
1236 16.3500  10093  10325  .0099
1237 16.3600   9519   9661  .0105
1238 16.3700   8925   9049  .0112
1239 16.3800   8378   8503  .0119
1240 16.3900   7802   8032  .0128
1241 16.4000   7592   7693  .0132
1242 16.4100   7420   7377  .0135
1243 16.4200   7042   7131  .0142
1244 16.4300   6932   6950  .0144
1245 16.4400   6880   6900  .0145
1246 16.4500   6858   6824  .0146
1247 16.4600   6814   6787  .0147
1248 16.4700   6683   6783  .0150
1249 16.4800   6802   6804  .0147
1250 16.4900   6821   6845  .0147
1251 16.5000   6808   6902  .0147
1252 16.5100   6866   6971  .0146
1253 16.5200   6994   7049  .0143
1254 16.5300   7104   7140  .0141
1255 16.5400   7002   7226  .0143
1256 16.5500   7130   7316  .0140
1257 16.5600   7222   7405  .0138
1258 16.5700   7209   7490  .0139
1259 16.5800   7271   7570  .0138
1260 16.5900   7392   7643  .0135
1261 16.6000   7514   7706  .0133
1262 16.6100   7524   7745  .0133
1263 16.6200   7672   7756  .0130
1264 16.6300   7785   7744  .0128
1265 16.6400   7851   7712  .0127
1266 16.6500   7919   7668  .0126
1267 16.6600   7860   7616  .0127
1268 16.6700   7771   7561  .0129
1269 16.6800   7660   7507  .0131
1270 16.6900   7601   7448  .0132
1271 16.7000   7516   7386  .0133
1272 16.7100   7418   7329  .0135
1273 16.7200   7406   7275  .0135
1274 16.7300   7208   7229  .0139
1275 16.7400   7180   7193  .0139
1276 16.7500   7139   7165  .0140
1277 16.7600   7199   7145  .0139
1278 16.7700   7157   7132  .0140
1279 16.7800   7022   7123  .0142
1280 16.7900   7016   7113  .0143
1281 16.8000   7018   7102  .0142
1282 16.8100   7012   7085  .0143
1283 16.8200   7008   7059  .0143
1284 16.8300   6909   7005  .0145
1285 16.8400   6829   6921  .0146
1286 16.8500   6771   6810  .0148
1287 16.8600   6693   6677  .0149
1288 16.8700   6547   6535  .0153
1289 16.8800   6427   6388  .0156
1290 16.8900   6266   6242  .0160
1291 16.9000   6149   6104  .0163
1292 16.9100   6019   5975  .0166
1293 16.9200   5920   5861  .0169
1294 16.9300   5777   5761  .0173
1295 16.9400   5571   5676  .0180
1296 16.9500   5399   5607  .0185
1297 16.9600   5431   5551  .0184
1298 16.9700   5444   5508  .0184
1299 16.9800   5442   5475  .0184
1300 16.9900   5304   5452  .0189
1301 17.0000   5288   5435  .0189
1302 17.0100   5227   5424  .0191
1303 17.0200   5335   5417  .0187
1304 17.0300   5280   5414  .0189
1305 17.0400   5225   5413  .0191
1306 17.0500   5198   5414  .0192
1307 17.0600   5236   5417  .0191
1308 17.0700   5372   5420  .0186
1309 17.0800   5351   5425  .0187
1310 17.0900   5300   5430  .0189
1311 17.1000   5333   5436  .0188
1312 17.1100   5376   5443  .0186
1313 17.1200   5357   5450  .0187
1314 17.1300   5288   5457  .0189
1315 17.1400   5278   5465  .0189
1316 17.1500   5298   5474  .0189
1317 17.1600   5316   5483  .0188
1318 17.1700   5316   5493  .0188
1319 17.1800   5376   5503  .0186
1320 17.1900   5333   5514  .0188
1321 17.2000   5346   5525  .0187
1322 17.2100   5375   5536  .0186
1323 17.2200   5457   5546  .0183
1324 17.2300   5357   5559  .0187
1325 17.2400   5366   5572  .0186
1326 17.2500   5461   5586  .0183
1327 17.2600   5448   5601  .0184
1328 17.2700   5545   5616  .0180
1329 17.2800   5618   5632  .0178
1330 17.2900   5597   5649  .0179
1331 17.3000   5644   5666  .0177
1332 17.3100   5662   5684  .0177
1333 17.3200   5629   5703  .0178
1334 17.3300   5662   5723  .0177
1335 17.3400   5664   5744  .0177
1336 17.3500   5663   5766  .0177
1337 17.3600   5626   5789  .0178
1338 17.3700   5657   5812  .0177
1339 17.3800   5752   5837  .0174
1340 17.3900   5792   5864  .0173
1341 17.4000   5824   5891  .0172
1342 17.4100   5934   5920  .0169
1343 17.4200   5925   5950  .0169
1344 17.4300   5987   5982  .0167
1345 17.4400   5970   6015  .0168
1346 17.4500   6031   6050  .0166
1347 17.4600   6116   6087  .0164
1348 17.4700   6103   6124  .0164
1349 17.4800   6254   6165  .0160
1350 17.4900   6328   6208  .0158
1351 17.5000   6400   6254  .0156
1352 17.5100   6363   6302  .0157
1353 17.5200   6436   6353  .0155
1354 17.5300   6454   6407  .0155
1355 17.5400   6687   6464  .0150
1356 17.5500   6719   6524  .0149
1357 17.5600   6604   6589  .0151
1358 17.5700   6664   6657  .0150
1359 17.5800   6859   6769  .0146
1360 17.5900   7013   6847  .0143
1361 17.6000   7142   6931  .0140
1362 17.6100   7232   7020  .0138
1363 17.6200   7249   7116  .0138
1364 17.6300   7395   7218  .0135
1365 17.6400   7605   7328  .0131
1366 17.6500   7691   7446  .0130
1367 17.6600   7827   7573  .0128
1368 17.6700   7921   7711  .0126
1369 17.6800   8058   7859  .0124
1370 17.6900   8360   8020  .0120
1371 17.7000   8526   8193  .0117
1372 17.7100   8563   8382  .0117
1373 17.7200   8901   8586  .0112
1374 17.7300   9078   8807  .0110
1375 17.7400   9236   9048  .0108
1376 17.7500   9353   9309  .0107
1377 17.7600   9696   9593  .0103
1378 17.7700  10038   9901  .0100
1379 17.7800  10339  10234  .0097
1380 17.7900  10689  10598  .0094
1381 17.8000  10970  10992  .0091
1382 17.8100  11506  11419  .0087
1383 17.8200  11778  11880  .0085
1384 17.8300  12308  12378  .0081
1385 17.8400  12706  12909  .0079
1386 17.8500  13317  13484  .0075
1387 17.8600  14030  14097  .0071
1388 17.8700  14553  14748  .0069
1389 17.8800  15238  15434  .0066
1390 17.8900  15999  16151  .0063
1391 17.9000  16723  16891  .0060
1392 17.9100  17451  17645  .0057
1393 17.9200  18373  18400  .0054
1394 17.9300  19232  19140  .0052
1395 17.9400  19914  19904  .0050
1396 17.9500  20608  20555  .0049
1397 17.9600  21199  21129  .0047
1398 17.9700  21729  21604  .0046
1399 17.9800  21789  21959  .0046
1400 17.9900  22017  22118  .0045
1401 18.0000  21934  22099  .0046
1402 18.0100  21816  21820  .0046
1403 18.0200  21382  21317  .0047
1404 18.0300  20334  20543  .0049
1405 18.0400  19402  19549  .0052
1406 18.0500  18362  18398  .0054
1407 18.0600  17088  17153  .0059
1408 18.0700  15784  15874  .0063
1409 18.0800  14542  14611  .0069
1410 18.0900  13281  13404  .0075
1411 18.1000  12106  12283  .0083
1412 18.1100  11128  11266  .0090
1413 18.1200  10147  10357  .0099
1414 18.1300   9450   9558  .0106
1415 18.1400   8823   8869  .0113
1416 18.1500   8372   8285  .0119
1417 18.1600   7842   7797  .0128
1418 18.1700   7535   7397  .0133
1419 18.1800   7374   7072  .0136
1420 18.1900   7051   6811  .0142
1421 18.2000   6878   6604  .0145
1422 18.2100   6651   6441  .0150
1423 18.2200   6525   6314  .0153
1424 18.2300   6498   6215  .0154
1425 18.2400   6423   6138  .0156
1426 18.2500   6473   6079  .0154
1427 18.2600   6326   6032  .0158
1428 18.2700   6254   5995  .0160
1429 18.2800   6156   5964  .0162
1430 18.2900   6260   5938  .0160
1431 18.3000   6158   5911  .0162
1432 18.3100   6124   5883  .0163
1433 18.3200   6092   5854  .0164
1434 18.3300   6014   5824  .0166
1435 18.3400   5971   5794  .0167
1436 18.3500   5928   5765  .0169
1437 18.3600   5856   5738  .0171
1438 18.3700   5773   5714  .0173
1439 18.3800   5777   5691  .0173
1440 18.3900   5799   5673  .0172
1441 18.4000   5859   5659  .0171
1442 18.4100   5703   5649  .0175
1443 18.4200   5599   5669  .0179
1444 18.4300   5613   5666  .0178
1445 18.4400   5629   5667  .0178
1446 18.4500   5668   5671  .0176
1447 18.4600   5648   5677  .0177
1448 18.4700   5641   5686  .0177
1449 18.4800   5600   5696  .0179
1450 18.4900   5588   5708  .0179
1451 18.5000   5649   5721  .0177
1452 18.5100   5727   5735  .0175
1453 18.5200   5629   5749  .0178
1454 18.5300   5641   5763  .0177
1455 18.5400   5689   5776  .0176
1456 18.5500   5742   5788  .0174
1457 18.5600   5743   5805  .0174
1458 18.5700   5697   5815  .0176
1459 18.5800   5698   5821  .0176
1460 18.5900   5659   5824  .0177
1461 18.6000   5633   5824  .0178
1462 18.6100   5518   5822  .0181
1463 18.6200   5609   5820  .0178
1464 18.6300   5638   5817  .0177
1465 18.6400   5589   5815  .0179
1466 18.6500   5591   5814  .0179
1467 18.6600   5672   5816  .0176
1468 18.6700   5711   5820  .0175
1469 18.6800   5659   5826  .0177
1470 18.6900   5665   5836  .0177
1471 18.7000   5761   5849  .0174
1472 18.7100   5725   5864  .0175
1473 18.7200   5839   5883  .0171
1474 18.7300   5902   5904  .0169
1475 18.7400   5911   5928  .0169
1476 18.7500   5871   6034  .0170
1477 18.7600   5895   6064  .0170
1478 18.7700   5907   6098  .0169
1479 18.7800   6074   6134  .0165
1480 18.7900   6099   6173  .0164
1481 18.8000   6130   6216  .0163
1482 18.8100   6080   6261  .0164
1483 18.8200   6098   6310  .0164
1484 18.8300   6164   6362  .0162
1485 18.8400   6225   6419  .0161
1486 18.8500   6374   6480  .0157
1487 18.8600   6431   6557  .0155
1488 18.8700   6522   6628  .0153
1489 18.8800   6535   6705  .0153
1490 18.8900   6585   6787  .0152
1491 18.9000   6774   6877  .0148
1492 18.9100   6861   6974  .0146
1493 18.9200   6889   7079  .0145
1494 18.9300   6980   7193  .0143
1495 18.9400   7142   7317  .0140
1496 18.9500   7202   7450  .0139
1497 18.9600   7353   7595  .0136
1498 18.9700   7566   7751  .0132
1499 18.9800   7690   7920  .0130
1500 18.9900   7905   8101  .0127
1501 19.0000   8062   8563  .0124
1502 19.0100   8235   8780  .0121
1503 19.0200   8504   9012  .0118
1504 19.0300   8679   9258  .0115
1505 19.0400   8988   9519  .0111
1506 19.0500   9261   9792  .0108
1507 19.0600   9620  10076  .0104
1508 19.0700   9952  10369  .0100
1509 19.0800  10607  10667  .0094
1510 19.0900  10842  10965  .0092
1511 19.1000  11265  11256  .0089
1512 19.1100  11814  11535  .0085
1513 19.1200  12210  11792  .0082
1514 19.1300  12507  12021  .0080
1515 19.1400  12779  12214  .0078
1516 19.1500  13085  12365  .0076
1517 19.1600  13050  12470  .0077
1518 19.1700  12999  12498  .0077
1519 19.1800  13036  12422  .0077
1520 19.1900  12928  12259  .0077
1521 19.2000  12625  12028  .0079
1522 19.2100  12327  11752  .0081
1523 19.2200  11846  11454  .0084
1524 19.2300  11337  11154  .0088
1525 19.2400  10980  10869  .0091
1526 19.2500  10635  10615  .0094
1527 19.2600  10551  10402  .0095
1528 19.2700  10258  10239  .0097
1529 19.2800  10071  10131  .0099
1530 19.2900  10149  10081  .0099
1531 19.3000   9903  10090  .0101
1532 19.3100  10079  10157  .0099
1533 19.3200  10136  10279  .0099
1534 19.3300  10288  10455  .0097
1535 19.3400  10517  10682  .0095
1536 19.3500  10670  10957  .0094
1537 19.3600  10898  11277  .0092
1538 19.3700  11244  11642  .0089
1539 19.3800  11584  12049  .0086
1540 19.3900  12134  12497  .0082
1541 19.4000  12636  12998  .0079
1542 19.4100  13040  13523  .0077
1543 19.4200  13610  14083  .0073
1544 19.4300  14119  14675  .0071
1545 19.4400  14804  15292  .0068
1546 19.4500  15478  15930  .0065
1547 19.4600  16329  16577  .0061
1548 19.4700  17241  17223  .0058
1549 19.4800  18065  17854  .0055
1550 19.4900  18748  18454  .0053
1551 19.5000  19417  19006  .0052
1552 19.5100  20189  19493  .0050
1553 19.5200  20557  19900  .0049
1554 19.5300  20860  20205  .0048
1555 19.5400  20846  20333  .0048
1556 19.5500  20729  20264  .0048
1557 19.5600  20382  20021  .0049
1558 19.5700  19818  19623  .0050
1559 19.5800  18971  19097  .0053
1560 19.5900  18324  18449  .0055
1561 19.6000  17547  17660  .0057
1562 19.6100  16782  16764  .0060
1563 19.6200  16158  15803  .0062
1564 19.6300  15077  14816  .0066
1565 19.6400  14298  13840  .0070
1566 19.6500  13472  12904  .0074
1567 19.6600  12671  12031  .0079
1568 19.6700  11856  11236  .0084
1569 19.6800  10929  10531  .0091
1570 19.6900  10206   9919  .0098
1571 19.7000   9608   9400  .0104
1572 19.7100   9200   8971  .0109
1573 19.7200   8857   8625  .0113
1574 19.7300   8508   8356  .0118
1575 19.7400   8232   8154  .0121
1576 19.7500   8187   8012  .0122
1577 19.7600   7982   7919  .0125
1578 19.7700   7828   7870  .0128
1579 19.7800   7737   7857  .0129
1580 19.7900   7798   7874  .0128
1581 19.8000   7860   7917  .0127
1582 19.8100   7869   7983  .0127
1583 19.8200   7788   8069  .0128
1584 19.8300   7850   8172  .0127
1585 19.8400   8027   8292  .0125
1586 19.8500   8151   8427  .0123
1587 19.8600   8321   8577  .0120
1588 19.8700   8490   8742  .0118
1589 19.8800   8640   8922  .0116
1590 19.8900   8839   9115  .0113
1591 19.9000   9191   9320  .0109
1592 19.9100   9338   9538  .0107
1593 19.9200   9477   9765  .0106
1594 19.9300   9783   9999  .0102
1595 19.9400  10243  10236  .0098
1596 19.9500  10443  10474  .0096
1597 19.9600  10772  10706  .0093
1598 19.9700  10987  10928  .0091
1599 19.9800  11338  11133  .0088
1600 19.9900  11469  11318  .0087
1601 20.0000  11598  11477  .0086
1602 20.0100  11726  11609  .0085
1603 20.0200  11845  11692  .0084
1604 20.0300  11789  11710  .0085
1605 20.0400  11887  11675  .0084
1606 20.0500  11830  11599  .0085
1607 20.0600  11552  11498  .0087
1608 20.0700  11503  11387  .0087
1609 20.0800  11242  11282  .0089
1610 20.0900  11414  11191  .0088
1611 20.1000  11354  11125  .0088
1612 20.1100  11322  11090  .0088
1613 20.1200  11187  11092  .0089
1614 20.1300  11268  11143  .0089
1615 20.1400  11413  11229  .0088
1616 20.1500  11564  11358  .0086
1617 20.1600  11625  11524  .0086
1618 20.1700  11819  11726  .0085
1619 20.1800  12089  11964  .0083
1620 20.1900  12184  12238  .0082
1621 20.2000  12367  12551  .0081
1622 20.2100  12691  12901  .0079
1623 20.2200  13141  13289  .0076
1624 20.2300  13622  13712  .0073
1625 20.2400  14005  14167  .0071
1626 20.2500  14356  14647  .0070
1627 20.2600  14800  15145  .0068
1628 20.2700  15239  15650  .0066
1629 20.2800  15792  16149  .0063
1630 20.2900  16216  16626  .0062
1631 20.3000  16569  17080  .0060
1632 20.3100  16980  17457  .0059
1633 20.3200  17403  17771  .0057
1634 20.3300  17649  17983  .0057
1635 20.3400  17836  18095  .0056
1636 20.3500  17668  18043  .0057
1637 20.3600  17505  17780  .0057
1638 20.3700  17214  17332  .0058
1639 20.3800  16877  16734  .0059
1640 20.3900  16228  16027  .0062
1641 20.4000  15474  15250  .0065
1642 20.4100  14578  14439  .0069
1643 20.4200  13834  13624  .0072
1644 20.4300  13108  12829  .0076
1645 20.4400  12294  12073  .0081
1646 20.4500  11585  11368  .0086
1647 20.4600  10770  10717  .0093
1648 20.4700  10257  10115  .0097
1649 20.4800   9668   9563  .0103
1650 20.4900   9187   9065  .0109
1651 20.5000   8804   8619  .0114
1652 20.5100   8427   8226  .0119
1653 20.5200   8113   7881  .0123
1654 20.5300   7831   7638  .0128
1655 20.5400   7417   7381  .0135
1656 20.5500   7155   7162  .0140
1657 20.5600   6915   6978  .0145
1658 20.5700   6767   6823  .0148
1659 20.5800   6614   6694  .0151
1660 20.5900   6486   6588  .0154
1661 20.6000   6443   6505  .0155
1662 20.6100   6374   6436  .0157
1663 20.6200   6225   6382  .0161
1664 20.6300   6211   6341  .0161
1665 20.6400   6250   6310  .0160
1666 20.6500   6132   6288  .0163
1667 20.6600   6144   6281  .0163
1668 20.6700   6149   6273  .0163
1669 20.6800   6181   6270  .0162
1670 20.6900   6066   6272  .0165
1671 20.7000   6110   6279  .0164
1672 20.7100   6132   6289  .0163
1673 20.7200   6083   6303  .0164
1674 20.7300   6081   6317  .0164
1675 20.7400   6124   6338  .0163
1676 20.7500   6225   6363  .0161
1677 20.7600   6268   6392  .0160
1678 20.7700   6298   6425  .0159
1679 20.7800   6425   6462  .0156
1680 20.7900   6344   6504  .0158
1681 20.8000   6392   6550  .0156
1682 20.8100   6468   6601  .0155
1683 20.8200   6529   6657  .0153
1684 20.8300   6689   6719  .0149
1685 20.8400   6639   6786  .0151
1686 20.8500   6794   6859  .0147
1687 20.8600   6835   6938  .0146
1688 20.8700   6934   7024  .0144
1689 20.8800   7147   7115  .0140
1690 20.8900   7269   7214  .0138
1691 20.9000   7275   7316  .0137
1692 20.9100   7447   7421  .0134
1693 20.9200   7577   7529  .0132
1694 20.9300   7770   7637  .0129
1695 20.9400   7821   7744  .0128
1696 20.9500   7981   7847  .0125
1697 20.9600   7994   7983  .0125
1698 20.9700   8128   8070  .0123
1699 20.9800   8232   8143  .0121
1700 20.9900   8248   8203  .0121
1701 21.0000   8290   8246  .0121
1702 21.0100   8355   8260  .0120
1703 21.0200   8347   8247  .0120
1704 21.0300   8240   8203  .0121
1705 21.0400   8220   8140  .0122
1706 21.0500   8242   8063  .0121
1707 21.0600   8149   7980  .0123
1708 21.0700   7950   7896  .0126
1709 21.0800   7906   7816  .0126
1710 21.0900   7722   7743  .0130
1711 21.1000   7660   7673  .0131
1712 21.1100   7642   7619  .0131
1713 21.1200   7677   7575  .0130
1714 21.1300   7694   7539  .0130
1715 21.1400   7559   7509  .0132
1716 21.1500   7491   7483  .0133
1717 21.1600   7470   7452  .0134
1718 21.1700   7475   7425  .0134
1719 21.1800   7418   7391  .0135
1720 21.1900   7330   7341  .0136
1721 21.2000   7323   7276  .0137
1722 21.2100   7303   7198  .0137
1723 21.2200   7193   7111  .0139
1724 21.2300   6986   7019  .0143
1725 21.2400   6864   6926  .0146
1726 21.2500   6727   6834  .0149
1727 21.2600   6651   6747  .0150
1728 21.2700   6481   6667  .0154
1729 21.2800   6383   6595  .0157
1730 21.2900   6287   6535  .0159
1731 21.3000   6269   6483  .0160
1732 21.3100   6102   6441  .0164
1733 21.3200   6129   6409  .0163
1734 21.3300   6173   6387  .0162
1735 21.3400   6218   6373  .0161
1736 21.3500   6195   6368  .0161
1737 21.3600   6151   6369  .0163
1738 21.3700   6198   6377  .0161
1739 21.3800   6101   6390  .0164
1740 21.3900   6196   6407  .0161
1741 21.4000   6188   6429  .0162
1742 21.4100   6240   6454  .0160
1743 21.4200   6300   6484  .0159
1744 21.4300   6279   6571  .0159
1745 21.4400   6207   6607  .0161
1746 21.4500   6336   6647  .0158
1747 21.4600   6410   6691  .0156
1748 21.4700   6622   6738  .0151
1749 21.4800   6606   6790  .0151
1750 21.4900   6556   6846  .0153
1751 21.5000   6662   6906  .0150
1752 21.5100   6719   6986  .0149
1753 21.5200   6782   7056  .0147
1754 21.5300   6931   7153  .0144
1755 21.5400   7055   7235  .0142
1756 21.5500   7105   7323  .0141
1757 21.5600   7179   7418  .0139
1758 21.5700   7344   7520  .0136
1759 21.5800   7520   7630  .0133
1760 21.5900   7509   7744  .0133
1761 21.6000   7857   7870  .0127
1762 21.6100   8016   8003  .0125
1763 21.6200   8201   8170  .0122
1764 21.6300   8345   8318  .0120
1765 21.6400   8510   8472  .0118
1766 21.6500   8839   8631  .0113
1767 21.6600   9056   8793  .0110
1768 21.6700   9145   8957  .0109
1769 21.6800   9385   9120  .0107
1770 21.6900   9569   9281  .0105
1771 21.7000   9605   9436  .0104
1772 21.7100   9879   9583  .0101
1773 21.7200  10029   9723  .0100
1774 21.7300  10166   9858  .0098
1775 21.7400  10345   9981  .0097
1776 21.7500  10312  10095  .0097
1777 21.7600  10255  10204  .0098
1778 21.7700  10433  10316  .0096
1779 21.7800  10519  10435  .0095
1780 21.7900  10672  10566  .0094
1781 21.8000  10642  10711  .0094
1782 21.8100  10838  10874  .0092
1783 21.8200  11084  11055  .0090
1784 21.8300  11342  11253  .0088
1785 21.8400  11570  11464  .0086
1786 21.8500  11748  11685  .0085
1787 21.8600  12109  11910  .0083
1788 21.8700  12311  12134  .0081
1789 21.8800  12409  12349  .0081
1790 21.8900  12675  12550  .0079
1791 21.9000  12706  12731  .0079
1792 21.9100  12830  12873  .0078
1793 21.9200  12892  12964  .0078
1794 21.9300  13013  13025  .0077
1795 21.9400  13037  13045  .0077
1796 21.9500  12915  13037  .0077
1797 21.9600  12920  13016  .0077
1798 21.9700  13107  12997  .0076
1799 21.9800  13071  12993  .0077
1800 21.9900  13101  13015  .0076
1801 22.0000  13381  13075  .0075
1802 22.0100  13630  13177  .0073
1803 22.0200  13789  13326  .0073
1804 22.0300  13779  13522  .0073
1805 22.0400  14042  13765  .0071
1806 22.0500  14288  14049  .0070
1807 22.0600  14648  14366  .0068
1808 22.0700  14881  14703  .0067
1809 22.0800  15107  15047  .0066
1810 22.0900  15511  15451  .0064
1811 22.1000  15514  15759  .0064
1812 22.1100  15677  16023  .0064
1813 22.1200  15927  16250  .0063
1814 22.1300  15914  16383  .0063
1815 22.1400  15868  16420  .0063
1816 22.1500  15977  16310  .0063
1817 22.1600  15781  16060  .0063
1818 22.1700  15455  15694  .0065
1819 22.1800  14976  15235  .0067
1820 22.1900  14641  14711  .0068
1821 22.2000  14016  14149  .0071
1822 22.2100  13330  13569  .0075
1823 22.2200  12816  12992  .0078
1824 22.2300  12280  12432  .0081
1825 22.2400  11523  11903  .0087
1826 22.2500  11097  11415  .0090
1827 22.2600  10709  10975  .0093
1828 22.2700  10407  10580  .0096
1829 22.2800  10067  10230  .0099
1830 22.2900   9772   9927  .0102
1831 22.3000   9557   9672  .0105
1832 22.3100   9525   9465  .0105
1833 22.3200   9311   9304  .0107
1834 22.3300   9146   9189  .0109
1835 22.3400   9130   9118  .0110
1836 22.3500   9080   9090  .0110
1837 22.3600   9072   9100  .0110
1838 22.3700   9086   9149  .0110
1839 22.3800   9130   9234  .0110
1840 22.3900   9260   9353  .0108
1841 22.4000   9298   9505  .0108
1842 22.4100   9465   9689  .0106
1843 22.4200   9582   9902  .0104
1844 22.4300   9852  10141  .0102
1845 22.4400  10218  10406  .0098
1846 22.4500  10445  10693  .0096
1847 22.4600  10829  10998  .0092
1848 22.4700  11340  11317  .0088
1849 22.4800  11863  11644  .0084
1850 22.4900  12243  11974  .0082
1851 22.5000  12637  12297  .0079
1852 22.5100  13169  12602  .0076
1853 22.5200  13475  12881  .0074
1854 22.5300  13818  13123  .0072
1855 22.5400  14217  13320  .0070
1856 22.5500  14318  13467  .0070
1857 22.5600  14229  13551  .0070
1858 22.5700  14078  13567  .0071
1859 22.5800  13857  13476  .0072
1860 22.5900  13531  13284  .0074
1861 22.6000  13085  13003  .0076
1862 22.6100  12417  12655  .0081
1863 22.6200  12020  12260  .0083
1864 22.6300  11670  11838  .0086
1865 22.6400  10988  11404  .0091
1866 22.6500  10482  10973  .0095
1867 22.6600  10065  10561  .0099
1868 22.6700   9722  10174  .0103
1869 22.6800   9329   9823  .0107
1870 22.6900   8936   9514  .0112
1871 22.7000   8791   9252  .0114
1872 22.7100   8736   9039  .0114
1873 22.7200   8565   8874  .0117
1874 22.7300   8438   8757  .0119
1875 22.7400   8395   8685  .0119
1876 22.7500   8498   8657  .0118
1877 22.7600   8420   8668  .0119
1878 22.7700   8680   8718  .0115
1879 22.7800   8833   8804  .0113
1880 22.7900   9063   8922  .0110
1881 22.8000   9347   9072  .0107
1882 22.8100   9563   9253  .0105
1883 22.8200   9784   9462  .0102
1884 22.8300   9972   9699  .0100
1885 22.8400  10356   9965  .0097
1886 22.8500  10746  10258  .0093
1887 22.8600  11111  10581  .0090
1888 22.8700  11493  10933  .0087
1889 22.8800  11826  11315  .0085
1890 22.8900  12262  11727  .0082
1891 22.9000  12708  12171  .0079
1892 22.9100  13266  12644  .0075
1893 22.9200  13774  13147  .0073
1894 22.9300  14129  13679  .0071
1895 22.9400  14550  14239  .0069
1896 22.9500  15002  14825  .0067
1897 22.9600  15613  15431  .0064
1898 22.9700  16240  16050  .0062
1899 22.9800  16622  16672  .0060
1900 22.9900  17455  17285  .0057
1901 23.0000  17897  17875  .0056
1902 23.0100  18195  18428  .0055
1903 23.0200  18779  18931  .0053
1904 23.0300  19161  19372  .0052
1905 23.0400  19335  19737  .0052
1906 23.0500  19519  19975  .0051
1907 23.0600  19796  20078  .0051
1908 23.0700  19697  20060  .0051
1909 23.0800  19350  19940  .0052
1910 23.0900  19403  19742  .0052
1911 23.1000  19186  19476  .0052
1912 23.1100  18835  19162  .0053
1913 23.1200  18473  18813  .0054
1914 23.1300  18208  18431  .0055
1915 23.1400  17928  18015  .0056
1916 23.1500  17435  17558  .0057
1917 23.1600  16949  17067  .0059
1918 23.1700  16500  16563  .0061
1919 23.1800  16119  16042  .0062
1920 23.1900  15752  15522  .0063
1921 23.2000  15314  15006  .0065
1922 23.2100  14779  14501  .0068
1923 23.2200  14303  14007  .0070
1924 23.2300  13759  13520  .0073
1925 23.2400  13248  13022  .0075
1926 23.2500  12647  12516  .0079
1927 23.2600  12257  12009  .0082
1928 23.2700  11721  11511  .0085
1929 23.2800  11158  11033  .0090
1930 23.2900  10681  10582  .0094
1931 23.3000  10106  10164  .0099
1932 23.3100   9724   9783  .0103
1933 23.3200   9329   9441  .0107
1934 23.3300   9010   9141  .0111
1935 23.3400   8768   8883  .0114
1936 23.3500   8482   8666  .0118
1937 23.3600   8362   8487  .0120
1938 23.3700   8216   8343  .0122
1939 23.3800   8001   8236  .0125
1940 23.3900   8007   8162  .0125
1941 23.4000   7956   8120  .0126
1942 23.4100   7908   8109  .0126
1943 23.4200   7973   8130  .0125
1944 23.4300   8128   8179  .0123
1945 23.4400   8148   8258  .0123
1946 23.4500   8197   8365  .0122
1947 23.4600   8347   8501  .0120
1948 23.4700   8421   8666  .0119
1949 23.4800   8570   8861  .0117
1950 23.4900   8805   9083  .0114
1951 23.5000   9102   9340  .0110
1952 23.5100   9484   9628  .0105
1953 23.5200   9843   9952  .0102
1954 23.5300  10052  10313  .0099
1955 23.5400  10500  10711  .0095
1956 23.5500  10906  11147  .0092
1957 23.5600  11506  11623  .0087
1958 23.5700  12099  12140  .0083
1959 23.5800  12652  12696  .0079
1960 23.5900  13361  13291  .0075
1961 23.6000  14114  13922  .0071
1962 23.6100  14786  14583  .0068
1963 23.6200  15848  15267  .0063
1964 23.6300  16751  15965  .0060
1965 23.6400  17596  16660  .0057
1966 23.6500  18223  17337  .0055
1967 23.6600  18854  17974  .0053
1968 23.6700  19514  18548  .0051
1969 23.6800  19791  19034  .0051
1970 23.6900  20356  19409  .0049
1971 23.7000  20341  19654  .0049
1972 23.7100  20277  19748  .0049
1973 23.7200  20061  19627  .0050
1974 23.7300  19566  19279  .0051
1975 23.7400  19059  18739  .0052
1976 23.7500  18146  18016  .0055
1977 23.7600  17115  17153  .0058
1978 23.7700  15752  16193  .0063
1979 23.7800  14599  15178  .0068
1980 23.7900  13593  14145  .0074
1981 23.8000  12473  13125  .0080
1982 23.8100  11379  12144  .0088
1983 23.8200  10391  11222  .0096
1984 23.8300   9497  10373  .0105
1985 23.8400   8887   9604  .0113
1986 23.8500   8363   8921  .0120
1987 23.8600   7796   8325  .0128
1988 23.8700   7397   7812  .0135
1989 23.8800   7096   7378  .0141
1990 23.8900   6925   7016  .0144
1991 23.9000   6496   6719  .0154
1992 23.9100   6384   6476  .0157
1993 23.9200   6428   6282  .0156
1994 23.9300   6316   6127  .0158
1995 23.9400   6161   6004  .0162
1996 23.9500   6093   5907  .0164
1997 23.9600   6019   5831  .0166
1998 23.9700   6085   5770  .0164
1999 23.9800   5915   5721  .0169
2000 23.9900   5896   5680  .0170
2001 24.0000   5768   5645  .0173
2002 24.0100   5755   5619  .0174
2003 24.0200   5618   5596  .0178
2004 24.0300   5546   5577  .0180
2005 24.0400   5503   5564  .0182
2006 24.0500   5581   5555  .0179
2007 24.0600   5556   5551  .0180
2008 24.0700   5537   5553  .0181
2009 24.0800   5517   5559  .0181
2010 24.0900   5512   5570  .0181
2011 24.1000   5454   5583  .0183
2012 24.1100   5525   5600  .0181
2013 24.1200   5499   5618  .0182
2014 24.1300   5484   5637  .0182
2015 24.1400   5559   5655  .0180
2016 24.1500   5650   5672  .0177
2017 24.1600   5563   5679  .0180
2018 24.1700   5582   5689  .0179
2019 24.1800   5591   5693  .0179
2020 24.1900   5618   5689  .0178
2021 24.2000   5656   5678  .0177
2022 24.2100   5690   5661  .0176
2023 24.2200   5645   5640  .0177
2024 24.2300   5635   5615  .0177
2025 24.2400   5696   5588  .0176
2026 24.2500   5640   5559  .0177
2027 24.2600   5518   5530  .0181
2028 24.2700   5511   5501  .0181
2029 24.2800   5470   5472  .0183
2030 24.2900   5477   5441  .0183
2031 24.3000   5418   5409  .0185
2032 24.3100   5460   5377  .0183
2033 24.3200   5455   5346  .0183
2034 24.3300   5413   5316  .0185
2035 24.3400   5353   5290  .0187
2036 24.3500   5316   5283  .0188
2037 24.3600   5340   5263  .0187
2038 24.3700   5279   5247  .0189
2039 24.3800   5206   5234  .0192
2040 24.3900   5259   5223  .0190
2041 24.4000   5285   5215  .0189
2042 24.4100   5294   5208  .0189
2043 24.4200   5195   5203  .0192
2044 24.4300   5216   5198  .0192
2045 24.4400   5209   5195  .0192
2046 24.4500   5190   5198  .0193
2047 24.4600   5218   5188  .0192
2048 24.4700   5167   5178  .0194
2049 24.4800   5156   5168  .0194
2050 24.4900   5151   5159  .0194
2051 24.5000   5225   5151  .0191
2052 24.5100   5247   5145  .0191
2053 24.5200   5278   5143  .0189
2054 24.5300   5221   5143  .0192
2055 24.5400   5197   5147  .0192
2056 24.5500   5137   5154  .0195
2057 24.5600   5238   5167  .0191
2058 24.5700   5290   5184  .0189
2059 24.5800   5261   5207  .0190
2060 24.5900   5244   5236  .0191
2061 24.6000   5318   5270  .0188
2062 24.6100   5346   5316  .0187
2063 24.6200   5364   5361  .0186
2064 24.6300   5349   5401  .0187
2065 24.6400   5517   5456  .0181
2066 24.6500   5583   5513  .0179
2067 24.6600   5639   5573  .0177
2068 24.6700   5643   5633  .0177
2069 24.6800   5653   5693  .0177
2070 24.6900   5622   5750  .0178
2071 24.7000   5739   5804  .0174
2072 24.7100   5850   5851  .0171
2073 24.7200   5959   5904  .0168
2074 24.7300   6038   5932  .0166
2075 24.7400   6056   5944  .0165
2076 24.7500   6023   5948  .0166
2077 24.7600   5967   5941  .0168
2078 24.7700   6046   5921  .0165
2079 24.7800   5991   5890  .0167
2080 24.7900   5921   5847  .0169
2081 24.8000   5850   5788  .0171
2082 24.8100   5814   5714  .0172
2083 24.8200   5734   5625  .0174
2084 24.8300   5463   5535  .0183
2085 24.8400   5363   5439  .0186
2086 24.8500   5247   5342  .0191
2087 24.8600   5058   5247  .0198
2088 24.8700   4964   5167  .0201
2089 24.8800   4928   5082  .0203
2090 24.8900   4814   5005  .0208
2091 24.9000   4730   4935  .0211
2092 24.9100   4676   4875  .0214
2093 24.9200   4674   4821  .0214
2094 24.9300   4581   4776  .0218
2095 24.9400   4591   4738  .0218
2096 24.9500   4509   4707  .0222
2097 24.9600   4553   4682  .0220
2098 24.9700   4536   4661  .0220
2099 24.9800   4569   4645  .0219
2100 24.9900   4613   4631  .0217
2101 25.0000   4511   4620  .0222
2102 25.0100   4520   4609  .0221
2103 25.0200   4589   4599  .0218
2104 25.0300   4535   4589  .0221
2105 25.0400   4523   4578  .0221
2106 25.0500   4508   4568  .0222
2107 25.0600   4470   4557  .0224
2108 25.0700   4424   4545  .0226
2109 25.0800   4311   4534  .0232
2110 25.0900   4328   4522  .0231
2111 25.1000   4379   4509  .0228
2112 25.1100   4350   4497  .0230
2113 25.1200   4277   4485  .0234
2114 25.1300   4290   4474  .0233
2115 25.1400   4272   4464  .0234
2116 25.1500   4304   4454  .0232
2117 25.1600   4295   4447  .0233
2118 25.1700   4393   4440  .0228
2119 25.1800   4415   4436  .0227
2120 25.1900   4435   4432  .0225
2121 25.2000   4428   4431  .0226
2122 25.2100   4423   4435  .0226
2123 25.2200   4351   4436  .0230
2124 25.2300   4318   4439  .0232
2125 25.2400   4334   4444  .0231
2126 25.2500   4347   4450  .0230
2127 25.2600   4368   4457  .0229
2128 25.2700   4361   4465  .0229
2129 25.2800   4350   4474  .0230
2130 25.2900   4414   4484  .0227
2131 25.3000   4420   4495  .0226
2132 25.3100   4420   4493  .0226
2133 25.3200   4455   4506  .0224
2134 25.3300   4409   4514  .0227
2135 25.3400   4508   4528  .0222
2136 25.3500   4579   4542  .0218
2137 25.3600   4562   4557  .0219
2138 25.3700   4658   4572  .0215
2139 25.3800   4593   4589  .0218
2140 25.3900   4578   4608  .0218
2141 25.4000   4618   4628  .0217
2142 25.4100   4641   4650  .0215
2143 25.4200   4659   4674  .0215
2144 25.4300   4751   4701  .0210
2145 25.4400   4743   4729  .0211
2146 25.4500   4833   4762  .0207
2147 25.4600   4816   4796  .0208
2148 25.4700   4936   4832  .0203
2149 25.4800   4950   4871  .0202
2150 25.4900   5123   4912  .0195
2151 25.5000   5057   4956  .0198
2152 25.5100   5231   5001  .0191
2153 25.5200   5147   5049  .0194
2154 25.5300   5129   5097  .0195
2155 25.5400   5156   5147  .0194
2156 25.5500   5184   5196  .0193
2157 25.5600   5263   5245  .0190
2158 25.5700   5370   5293  .0186
2159 25.5800   5289   5339  .0189
2160 25.5900   5226   5386  .0191
2161 25.6000   5336   5428  .0187
2162 25.6100   5381   5466  .0186
2163 25.6200   5367   5501  .0186
2164 25.6300   5416   5532  .0185
2165 25.6400   5460   5558  .0183
2166 25.6500   5404   5579  .0185
2167 25.6600   5490   5595  .0182
2168 25.6700   5478   5606  .0183
2169 25.6800   5476   5615  .0183
2170 25.6900   5457   5623  .0183
2171 25.7000   5614   5631  .0178
2172 25.7100   5651   5640  .0177
2173 25.7200   5617   5652  .0178
2174 25.7300   5537   5666  .0181
2175 25.7400   5564   5683  .0180
2176 25.7500   5710   5707  .0175
2177 25.7600   5777   5738  .0173
2178 25.7700   5749   5777  .0174
2179 25.7800   5871   5829  .0170
2180 25.7900   6008   5890  .0166
2181 25.8000   6066   5964  .0165
2182 25.8100   6126   6051  .0163
2183 25.8200   6230   6152  .0161
2184 25.8300   6382   6268  .0157
2185 25.8400   6586   6400  .0152
2186 25.8500   6728   6546  .0149
2187 25.8600   6942   6707  .0144
2188 25.8700   7034   6882  .0142
2189 25.8800   7177   7070  .0139
2190 25.8900   7300   7270  .0137
2191 25.9000   7440   7479  .0134
2192 25.9100   7662   7695  .0131
2193 25.9200   7925   7912  .0126
2194 25.9300   8145   8127  .0123
2195 25.9400   8425   8334  .0119
2196 25.9500   8654   8526  .0116
2197 25.9600   8686   8700  .0115
2198 25.9700   8709   8851  .0115
2199 25.9800   8907   8974  .0112
2200 25.9900   8974   9056  .0111
2201 26.0000   9035   9099  .0111
2202 26.0100   9083   9108  .0110
2203 26.0200   9108   9088  .0110
2204 26.0300   9095   9043  .0110
2205 26.0400   9118   8976  .0110
2206 26.0500   9012   8892  .0111
2207 26.0600   8932   8794  .0112
2208 26.0700   8805   8682  .0114
2209 26.0800   8581   8556  .0117
2210 26.0900   8523   8415  .0117
2211 26.1000   8569   8262  .0117
2212 26.1100   8227   8105  .0122
2213 26.1200   7994   7952  .0125
2214 26.1300   7951   7808  .0126
2215 26.1400   7703   7679  .0130
2216 26.1500   7571   7570  .0132
2217 26.1600   7509   7484  .0133
2218 26.1700   7489   7422  .0134
2219 26.1800   7505   7385  .0133
2220 26.1900   7563   7373  .0132
2221 26.2000   7591   7384  .0132
2222 26.2100   7550   7418  .0132
2223 26.2200   7650   7471  .0131
2224 26.2300   7610   7542  .0131
2225 26.2400   7750   7627  .0129
2226 26.2500   7820   7723  .0128
2227 26.2600   7961   7823  .0126
2228 26.2700   7881   7926  .0127
2229 26.2800   8123   8031  .0123
2230 26.2900   8199   8133  .0122
2231 26.3000   8128   8232  .0123
2232 26.3100   8254   8320  .0121
2233 26.3200   8264   8395  .0121
2234 26.3300   8276   8453  .0121
2235 26.3400   8441   8490  .0118
2236 26.3500   8449   8505  .0118
2237 26.3600   8446   8485  .0118
2238 26.3700   8457   8432  .0118
2239 26.3800   8306   8349  .0120
2240 26.3900   8205   8242  .0122
2241 26.4000   8149   8122  .0123
2242 26.4100   8037   7993  .0124
2243 26.4200   7959   7862  .0126
2244 26.4300   7848   7731  .0127
2245 26.4400   7667   7601  .0130
2246 26.4500   7509   7474  .0133
2247 26.4600   7260   7347  .0138
2248 26.4700   7127   7220  .0140
2249 26.4800   6958   7088  .0144
2250 26.4900   6918   6951  .0145
2251 26.5000   6622   6806  .0151
2252 26.5100   6469   6649  .0155
2253 26.5200   6322   6480  .0158
2254 26.5300   6194   6302  .0161
2255 26.5400   6083   6119  .0164
2256 26.5500   5772   5934  .0173
2257 26.5600   5684   5752  .0176
2258 26.5700   5500   5576  .0182
2259 26.5800   5382   5408  .0186
2260 26.5900   5229   5251  .0191
2261 26.6000   5084   5106  .0197
2262 26.6100   5049   4974  .0198
2263 26.6200   4917   4856  .0203
2264 26.6300   4719   4752  .0212
2265 26.6400   4576   4662  .0219
2266 26.6500   4549   4585  .0220
2267 26.6600   4607   4522  .0217
2268 26.6700   4564   4470  .0219
2269 26.6800   4495   4432  .0222
2270 26.6900   4436   4402  .0225
2271 26.7000   4359   4382  .0229
2272 26.7100   4374   4371  .0229
2273 26.7200   4438   4367  .0225
2274 26.7300   4459   4369  .0224
2275 26.7400   4489   4377  .0223
2276 26.7500   4468   4390  .0224
2277 26.7600   4468   4407  .0224
2278 26.7700   4450   4426  .0225
2279 26.7800   4475   4447  .0223
2280 26.7900   4392   4467  .0228
2281 26.8000   4485   4486  .0223
2282 26.8100   4534   4502  .0221
2283 26.8200   4521   4515  .0221
2284 26.8300   4497   4522  .0222
2285 26.8400   4519   4522  .0221
2286 26.8500   4468   4516  .0224
2287 26.8600   4520   4499  .0221
2288 26.8700   4490   4475  .0223
2289 26.8800   4448   4443  .0225
2290 26.8900   4426   4406  .0226
2291 26.9000   4421   4366  .0226
2292 26.9100   4402   4325  .0227
2293 26.9200   4279   4283  .0234
2294 26.9300   4295   4243  .0233
2295 26.9400   4264   4205  .0235
2296 26.9500   4266   4171  .0234
2297 26.9600   4318   4140  .0232
2298 26.9700   4228   4115  .0237
2299 26.9800   4208   4093  .0238
2300 26.9900   4217   4075  .0237
2301 27.0000   4190   4062  .0239
2302 27.0100   4114   4055  .0243
2303 27.0200   4119   4051  .0243
2304 27.0300   4074   4050  .0245
2305 27.0400   4204   4052  .0238
2306 27.0500   4194   4058  .0238
2307 27.0600   4154   4066  .0241
2308 27.0700   4054   4077  .0247
2309 27.0800   4156   4105  .0241
2310 27.0900   4147   4119  .0241
2311 27.1000   4163   4134  .0240
2312 27.1100   4198   4150  .0238
2313 27.1200   4147   4167  .0241
2314 27.1300   4187   4185  .0239
2315 27.1400   4176   4203  .0239
2316 27.1500   4182   4223  .0239
2317 27.1600   4173   4246  .0240
2318 27.1700   4191   4265  .0239
2319 27.1800   4102   4284  .0244
2320 27.1900   4089   4302  .0245
2321 27.2000   4079   4317  .0245
2322 27.2100   4113   4329  .0243
2323 27.2200   4177   4338  .0239
2324 27.2300   4237   4343  .0236
2325 27.2400   4237   4343  .0236
2326 27.2500   4216   4336  .0237
2327 27.2600   4200   4327  .0238
2328 27.2700   4138   4315  .0242
2329 27.2800   4072   4302  .0246
2330 27.2900   4086   4289  .0245
2331 27.3000   4131   4277  .0242
2332 27.3100   4199   4268  .0238
2333 27.3200   4164   4261  .0240
2334 27.3300   4111   4266  .0243
2335 27.3400   4149   4267  .0241
2336 27.3500   4109   4271  .0243
2337 27.3600   4123   4277  .0243
2338 27.3700   4048   4289  .0247
2339 27.3800   4100   4300  .0244
2340 27.3900   4087   4313  .0245
2341 27.4000   4090   4326  .0244
2342 27.4100   4143   4338  .0241
2343 27.4200   4192   4348  .0239
2344 27.4300   4131   4355  .0242
2345 27.4400   4183   4357  .0239
2346 27.4500   4258   4355  .0235
2347 27.4600   4221   4350  .0237
2348 27.4700   4166   4338  .0240
2349 27.4800   4213   4325  .0237
2350 27.4900   4168   4304  .0240
2351 27.5000   4181   4278  .0239
2352 27.5100   4185   4250  .0239
2353 27.5200   4175   4220  .0240
2354 27.5300   4186   4187  .0239
2355 27.5400   4145   4154  .0241
2356 27.5500   4119   4124  .0243
2357 27.5600   4220   4091  .0237
2358 27.5700   4121   4059  .0243
2359 27.5800   4124   4028  .0242
2360 27.5900   4093   3992  .0244
2361 27.6000   4014   3965  .0249
2362 27.6100   3963   3937  .0252
2363 27.6200   3994   3910  .0250
2364 27.6300   3988   3885  .0251
2365 27.6400   3955   3863  .0253
2366 27.6500   3853   3844  .0260
2367 27.6600   3937   3839  .0254
2368 27.6700   3814   3825  .0262
2369 27.6800   3780   3813  .0265
2370 27.6900   3838   3802  .0261
2371 27.7000   3858   3796  .0259
2372 27.7100   3909   3792  .0256
2373 27.7200   3900   3791  .0256
2374 27.7300   3784   3792  .0264
2375 27.7400   3809   3795  .0263
2376 27.7500   3799   3801  .0263
2377 27.7600   3766   3809  .0266
2378 27.7700   3756   3819  .0266
2379 27.7800   3814   3831  .0262
2380 27.7900   3843   3845  .0260
2381 27.8000   3944   3862  .0254
2382 27.8100   3964   3881  .0252
2383 27.8200   3959   3902  .0253
2384 27.8300   3979   3925  .0251
2385 27.8400   4005   3950  .0250
2386 27.8500   4067   3978  .0246
2387 27.8600   4137   4006  .0242
2388 27.8700   4024   4036  .0249
2389 27.8800   4042   4068  .0247
2390 27.8900   4151   4101  .0241
2391 27.9000   4222   4134  .0237
2392 27.9100   4318   4166  .0232
2393 27.9200   4337   4196  .0231
2394 27.9300   4382   4225  .0228
2395 27.9400   4384   4250  .0228
2396 27.9500   4419   4271  .0226
2397 27.9600   4399   4287  .0227
2398 27.9700   4362   4293  .0229
2399 27.9800   4351   4298  .0230
2400 27.9900   4312   4297  .0232
2401 28.0000   4295   4291  .0233
2402 28.0100   4319   4280  .0232
2403 28.0200   4244   4264  .0236
2404 28.0300   4149   4242  .0241
2405 28.0400   4255   4217  .0235
2406 28.0500   4197   4188  .0238
2407 28.0600   4144   4158  .0241
2408 28.0700   4142   4128  .0241
2409 28.0800   4118   4098  .0243
2410 28.0900   4123   4070  .0243
2411 28.1000   4126   4045  .0242
2412 28.1100   4096   4023  .0244
2413 28.1200   4068   4002  .0246
2414 28.1300   4026   3988  .0248
2415 28.1400   3910   3977  .0256
2416 28.1500   3936   3970  .0254
2417 28.1600   3986   3968  .0251
2418 28.1700   3963   3969  .0252
2419 28.1800   4031   3975  .0248
2420 28.1900   3994   3984  .0250
2421 28.2000   4003   3997  .0250
2422 28.2100   4058   4014  .0246
2423 28.2200   4112   4037  .0243
2424 28.2300   4124   4060  .0242
2425 28.2400   4163   4086  .0240
2426 28.2500   4150   4115  .0241
2427 28.2600   4125   4147  .0242
2428 28.2700   4114   4179  .0243
2429 28.2800   4226   4214  .0237
2430 28.2900   4184   4249  .0239
2431 28.3000   4206   4284  .0238
2432 28.3100   4182   4321  .0239
2433 28.3200   4169   4359  .0240
2434 28.3300   4258   4395  .0235
2435 28.3400   4340   4430  .0230
2436 28.3500   4364   4466  .0229
2437 28.3600   4384   4502  .0228
2438 28.3700   4441   4539  .0225
2439 28.3800   4550   4578  .0220
2440 28.3900   4556   4618  .0219
2441 28.4000   4555   4664  .0220
2442 28.4100   4635   4708  .0216
2443 28.4200   4631   4753  .0216
2444 28.4300   4627   4800  .0216
2445 28.4400   4702   4849  .0213
2446 28.4500   4763   4899  .0210
2447 28.4600   4822   4949  .0207
2448 28.4700   4967   5002  .0201
2449 28.4800   5057   5056  .0198
2450 28.4900   5152   5113  .0194
2451 28.5000   5188   5173  .0193
2452 28.5100   5240   5236  .0191
2453 28.5200   5382   5305  .0186
2454 28.5300   5492   5381  .0182
2455 28.5400   5502   5464  .0182
2456 28.5500   5642   5557  .0177
2457 28.5600   5860   5659  .0171
2458 28.5700   6004   5772  .0167
2459 28.5800   6196   5894  .0161
2460 28.5900   6375   6026  .0157
2461 28.6000   6472   6167  .0155
2462 28.6100   6639   6316  .0151
2463 28.6200   6748   6471  .0148
2464 28.6300   6772   6630  .0148
2465 28.6400   6905   6791  .0145
2466 28.6500   7118   6950  .0140
2467 28.6600   7160   7105  .0140
2468 28.6700   7460   7251  .0134
2469 28.6800   7438   7385  .0134
2470 28.6900   7431   7500  .0135
2471 28.7000   7516   7594  .0133
2472 28.7100   7504   7662  .0133
2473 28.7200   7534   7703  .0133
2474 28.7300   7627   7711  .0131
2475 28.7400   7414   7683  .0135
2476 28.7500   7442   7623  .0134
2477 28.7600   7335   7538  .0136
2478 28.7700   7176   7434  .0139
2479 28.7800   7050   7318  .0142
2480 28.7900   6979   7196  .0143
2481 28.8000   6953   7073  .0144
2482 28.8100   6691   6954  .0149
2483 28.8200   6567   6843  .0152
2484 28.8300   6496   6740  .0154
2485 28.8400   6426   6650  .0156
2486 28.8500   6398   6580  .0156
2487 28.8600   6451   6524  .0155
2488 28.8700   6395   6490  .0156
2489 28.8800   6343   6473  .0158
2490 28.8900   6400   6476  .0156
2491 28.9000   6475   6498  .0154
2492 28.9100   6461   6535  .0155
2493 28.9200   6693   6585  .0149
2494 28.9300   6772   6644  .0148
2495 28.9400   6799   6707  .0147
2496 28.9500   6957   6770  .0144
2497 28.9600   7053   6828  .0142
2498 28.9700   6911   6878  .0145
2499 28.9800   6910   6915  .0145
2500 28.9900   6822   6937  .0147
2501 29.0000   6850   6945  .0146
2502 29.0100   7014   6938  .0143
2503 29.0200   7125   6920  .0140
2504 29.0300   7075   6896  .0141
2505 29.0400   7019   6868  .0142
2506 29.0500   6855   6840  .0146
2507 29.0600   6836   6815  .0146
2508 29.0700   6860   6794  .0146
2509 29.0800   6866   6778  .0146
2510 29.0900   6711   6768  .0149
2511 29.1000   6605   6761  .0151
2512 29.1100   6549   6760  .0153
2513 29.1200   6545   6761  .0153
2514 29.1300   6633   6765  .0151
2515 29.1400   6603   6772  .0151
2516 29.1500   6618   6781  .0151
2517 29.1600   6537   6795  .0153
2518 29.1700   6540   6812  .0153
2519 29.1800   6612   6833  .0151
2520 29.1900   6778   6857  .0148
2521 29.2000   6820   6884  .0147
2522 29.2100   6806   6911  .0147
2523 29.2200   6867   6944  .0146
2524 29.2300   6843   6967  .0146
2525 29.2400   6972   6985  .0143
2526 29.2500   6900   6994  .0145
2527 29.2600   7005   6992  .0143
2528 29.2700   6992   6975  .0143
2529 29.2800   6927   6940  .0144
2530 29.2900   6866   6885  .0146
2531 29.3000   6912   6808  .0145
2532 29.3100   6760   6706  .0148
2533 29.3200   6713   6577  .0149
2534 29.3300   6650   6424  .0150
2535 29.3400   6433   6252  .0155
2536 29.3500   6253   6066  .0160
2537 29.3600   6048   5872  .0165
2538 29.3700   5810   5676  .0172
2539 29.3800   5681   5481  .0176
2540 29.3900   5480   5293  .0182
2541 29.4000   5217   5113  .0192
2542 29.4100   5030   4944  .0199
2543 29.4200   4812   4788  .0208
2544 29.4300   4599   4645  .0217
2545 29.4400   4468   4526  .0224
2546 29.4500   4375   4410  .0229
2547 29.4600   4254   4309  .0235
2548 29.4700   4190   4220  .0239
2549 29.4800   4133   4143  .0242
2550 29.4900   3998   4078  .0250
2551 29.5000   3962   4023  .0252
2552 29.5100   3931   3977  .0254
2553 29.5200   3942   3940  .0254
2554 29.5300   3869   3910  .0258
2555 29.5400   3880   3886  .0258
2556 29.5500   3834   3868  .0261
2557 29.5600   3793   3855  .0264
2558 29.5700   3800   3846  .0263
2559 29.5800   3796   3841  .0263
2560 29.5900   3709   3839  .0270
2561 29.6000   3782   3840  .0264
2562 29.6100   3786   3843  .0264
2563 29.6200   3704   3849  .0270
2564 29.6300   3758   3856  .0266
2565 29.6400   3705   3864  .0270
2566 29.6500   3688   3874  .0271
2567 29.6600   3745   3886  .0267
2568 29.6700   3856   3898  .0259
2569 29.6800   3840   3912  .0260
2570 29.6900   3853   3926  .0260
2571 29.7000   3834   3943  .0261
2572 29.7100   3866   3961  .0259
2573 29.7200   3838   3982  .0261
2574 29.7300   3912   4006  .0256
2575 29.7400   4001   4033  .0250
2576 29.7500   3979   4063  .0251
2577 29.7600   4069   4098  .0246
2578 29.7700   4215   4137  .0237
2579 29.7800   4228   4179  .0237
2580 29.7900   4242   4226  .0236
2581 29.8000   4336   4276  .0231
2582 29.8100   4443   4328  .0225
2583 29.8200   4460   4383  .0224
2584 29.8300   4491   4439  .0223
2585 29.8400   4654   4494  .0215
2586 29.8500   4657   4548  .0215
2587 29.8600   4725   4599  .0212
2588 29.8700   4818   4646  .0208
2589 29.8800   4892   4687  .0204
2590 29.8900   4894   4723  .0204
2591 29.9000   4865   4752  .0206
2592 29.9100   4921   4775  .0203
2593 29.9200   4834   4793  .0207
2594 29.9300   4731   4807  .0211
2595 29.9400   4758   4817  .0210
2596 29.9500   4761   4823  .0210
2597 29.9600   4683   4827  .0214
2598 29.9700   4746   4829  .0211
2599 29.9800   4685   4828  .0213
2600 29.9900   4731   4824  .0211
2601 30.0000   4718   4816  .0212
2602 30.0100   4614   4805  .0217
2603 30.0200   4611   4788  .0217
2604 30.0300   4550   4766  .0220
2605 30.0400   4581   4738  .0218
2606 30.0500   4556   4709  .0219
2607 30.0600   4550   4668  .0220
2608 30.0700   4426   4621  .0226
2609 30.0800   4422   4567  .0226
2610 30.0900   4396   4509  .0227
2611 30.1000   4373   4450  .0229
2612 30.1100   4291   4390  .0233
2613 30.1200   4262   4330  .0235
2614 30.1300   4189   4273  .0239
2615 30.1400   4224   4220  .0237
2616 30.1500   4085   4171  .0245
2617 30.1600   4150   4126  .0241
2618 30.1700   4140   4087  .0242
2619 30.1800   3999   4052  .0250
2620 30.1900   3944   4023  .0254
2621 30.2000   3953   3999  .0253
2622 30.2100   3948   3979  .0253
2623 30.2200   3990   3964  .0251
2624 30.2300   4012   3954  .0249
2625 30.2400   3964   3948  .0252
2626 30.2500   3913   3948  .0256
2627 30.2600   3888   3951  .0257
2628 30.2700   3914   3957  .0255
2629 30.2800   3964   3969  .0252
2630 30.2900   4047   3985  .0247
2631 30.3000   4062   4007  .0246
2632 30.3100   4107   4034  .0243
2633 30.3200   4128   4067  .0242
2634 30.3300   4085   4106  .0245
2635 30.3400   4088   4150  .0245
2636 30.3500   4151   4195  .0241
2637 30.3600   4235   4252  .0236
2638 30.3700   4261   4315  .0235
2639 30.3800   4402   4385  .0227
2640 30.3900   4432   4461  .0226
2641 30.4000   4525   4543  .0221
2642 30.4100   4579   4630  .0218
2643 30.4200   4569   4721  .0219
2644 30.4300   4631   4814  .0216
2645 30.4400   4759   4906  .0210
2646 30.4500   4813   4996  .0208
2647 30.4600   4854   5082  .0206
2648 30.4700   4865   5159  .0206
2649 30.4800   4976   5225  .0201
2650 30.4900   5027   5277  .0199
2651 30.5000   5095   5313  .0196
2652 30.5100   5095   5331  .0196
2653 30.5200   5178   5331  .0193
2654 30.5300   5196   5315  .0192
2655 30.5400   5225   5284  .0191
2656 30.5500   5128   5244  .0195
2657 30.5600   5133   5196  .0195
2658 30.5700   5056   5145  .0198
2659 30.5800   5090   5094  .0196
2660 30.5900   5043   5044  .0198
2661 30.6000   5085   4997  .0197
2662 30.6100   5062   4951  .0198
2663 30.6200   4922   4912  .0203
2664 30.6300   4893   4876  .0204
2665 30.6400   4793   4844  .0209
2666 30.6500   4806   4815  .0208
2667 30.6600   4756   4788  .0210
2668 30.6700   4719   4763  .0212
2669 30.6800   4690   4739  .0213
2670 30.6900   4745   4719  .0211
2671 30.7000   4747   4701  .0211
2672 30.7100   4734   4689  .0211
2673 30.7200   4779   4683  .0209
2674 30.7300   4730   4683  .0211
2675 30.7400   4803   4690  .0208
2676 30.7500   4832   4708  .0207
2677 30.7600   4896   4731  .0204
2678 30.7700   4859   4763  .0206
2679 30.7800   4968   4802  .0201
2680 30.7900   5008   4849  .0200
2681 30.8000   5068   4901  .0197
2682 30.8100   5118   4960  .0195
2683 30.8200   5211   5019  .0192
2684 30.8300   5139   5075  .0195
2685 30.8400   5218   5129  .0192
2686 30.8500   5186   5176  .0193
2687 30.8600   5349   5214  .0187
2688 30.8700   5308   5240  .0188
2689 30.8800   5299   5252  .0189
2690 30.8900   5362   5250  .0186
2691 30.9000   5358   5235  .0187
2692 30.9100   5393   5209  .0185
2693 30.9200   5393   5178  .0185
2694 30.9300   5453   5143  .0183
2695 30.9400   5437   5104  .0184
2696 30.9500   5234   5074  .0191
2697 30.9600   5171   5049  .0193
2698 30.9700   5175   5032  .0193
2699 30.9800   5176   5024  .0193
2700 30.9900   5158   5026  .0194
2701 31.0000   5158   5038  .0194
2702 31.0100   5073   5058  .0197
2703 31.0200   5148   5086  .0194
2704 31.0300   5096   5119  .0196
2705 31.0400   5114   5154  .0196
2706 31.0500   5081   5189  .0197
2707 31.0600   4985   5218  .0201
2708 31.0700   4993   5238  .0200
2709 31.0800   4955   5246  .0202
2710 31.0900   5012   5237  .0200
2711 31.1000   4930   5211  .0203
2712 31.1100   4946   5163  .0202
2713 31.1200   4955   5096  .0202
2714 31.1300   4935   5013  .0203
2715 31.1400   4902   4917  .0204
2716 31.1500   4860   4812  .0206
2717 31.1600   4836   4703  .0207
2718 31.1700   4743   4592  .0211
2719 31.1800   4641   4482  .0215
2720 31.1900   4531   4376  .0221
2721 31.2000   4525   4275  .0221
2722 31.2100   4399   4180  .0227
2723 31.2200   4359   4096  .0229
2724 31.2300   4197   4016  .0238
2725 31.2400   4079   3943  .0245
2726 31.2500   4030   3878  .0248
2727 31.2600   3942   3820  .0254
2728 31.2700   3828   3770  .0261
2729 31.2800   3831   3725  .0261
2730 31.2900   3833   3686  .0261
2731 31.3000   3812   3653  .0262
2732 31.3100   3801   3623  .0263
2733 31.3200   3733   3598  .0268
2734 31.3300   3663   3575  .0273
2735 31.3400   3595   3556  .0278
2736 31.3500   3607   3539  .0277
2737 31.3600   3557   3524  .0281
2738 31.3700   3502   3511  .0286
2739 31.3800   3543   3500  .0282
2740 31.3900   3533   3491  .0283
2741 31.4000   3531   3484  .0283
2742 31.4100   3546   3479  .0282
2743 31.4200   3530   3477  .0283
2744 31.4300   3497   3475  .0286
2745 31.4400   3495   3476  .0286
2746 31.4500   3458   3478  .0289
2747 31.4600   3487   3482  .0287
2748 31.4700   3517   3489  .0284
2749 31.4800   3504   3498  .0285
2750 31.4900   3524   3509  .0284
2751 31.5000   3605   3522  .0277
2752 31.5100   3606   3537  .0277
2753 31.5200   3556   3555  .0281
2754 31.5300   3586   3576  .0279
2755 31.5400   3550   3599  .0282
2756 31.5500   3557   3625  .0281
2757 31.5600   3603   3653  .0278
2758 31.5700   3624   3685  .0276
2759 31.5800   3610   3718  .0277
2760 31.5900   3687   3756  .0271
2761 31.6000   3764   3795  .0266
2762 31.6100   3829   3835  .0261
2763 31.6200   3856   3878  .0259
2764 31.6300   3973   3922  .0252
2765 31.6400   4028   3967  .0248
2766 31.6500   3992   4011  .0251
2767 31.6600   4053   4054  .0247
2768 31.6700   4192   4094  .0239
2769 31.6800   4269   4129  .0234
2770 31.6900   4271   4157  .0234
2771 31.7000   4242   4178  .0236
2772 31.7100   4260   4191  .0235
2773 31.7200   4276   4194  .0234
2774 31.7300   4221   4188  .0237
2775 31.7400   4207   4174  .0238
2776 31.7500   4211   4153  .0237
2777 31.7600   4244   4128  .0236
2778 31.7700   4153   4100  .0241
2779 31.7800   4160   4077  .0240
2780 31.7900   4113   4051  .0243
2781 31.8000   4044   4027  .0247
2782 31.8100   4039   4005  .0248
2783 31.8200   3987   3988  .0251
2784 31.8300   3932   3974  .0254
2785 31.8400   3970   3964  .0252
2786 31.8500   3909   3958  .0256
2787 31.8600   3982   3954  .0251
2788 31.8700   3978   3952  .0251
2789 31.8800   3935   3950  .0254
2790 31.8900   3926   3947  .0255
2791 31.9000   3965   3944  .0252
2792 31.9100   3862   3936  .0259
2793 31.9200   3908   3924  .0256
2794 31.9300   3926   3906  .0255
2795 31.9400   3857   3884  .0259
2796 31.9500   3806   3858  .0263
2797 31.9600   3816   3828  .0262
2798 31.9700   3845   3795  .0260
2799 31.9800   3887   3760  .0257
2800 31.9900   3835   3723  .0261
2801 32.0000   3724   3686  .0269
2802 32.0100   3692   3651  .0271
2803 32.0200   3777   3614  .0265
2804 32.0300   3710   3578  .0270
2805 32.0400   3674   3543  .0272
2806 32.0500   3689   3511  .0271
2807 32.0600   3602   3480  .0278
2808 32.0700   3552   3453  .0282
2809 32.0800   3479   3428  .0287
2810 32.0900   3456   3406  .0289
2811 32.1000   3497   3388  .0286
2812 32.1100   3505   3372  .0285
2813 32.1200   3509   3357  .0285
2814 32.1300   3393   3346  .0295
2815 32.1400   3401   3336  .0294
2816 32.1500   3487   3327  .0287
2817 32.1600   3475   3322  .0288
2818 32.1700   3398   3319  .0294
2819 32.1800   3388   3319  .0295
2820 32.1900   3393   3320  .0295
2821 32.2000   3418   3323  .0293
2822 32.2100   3446   3329  .0290
2823 32.2200   3399   3339  .0294
2824 32.2300   3441   3348  .0291
2825 32.2400   3492   3359  .0286
2826 32.2500   3418   3373  .0293
2827 32.2600   3459   3388  .0289
2828 32.2700   3537   3404  .0283
2829 32.2800   3537   3423  .0283
2830 32.2900   3514   3444  .0285
2831 32.3000   3495   3465  .0286
2832 32.3100   3472   3490  .0288
2833 32.3200   3489   3515  .0287
2834 32.3300   3580   3541  .0279
2835 32.3400   3595   3568  .0278
2836 32.3500   3589   3596  .0279
2837 32.3600   3577   3623  .0280
2838 32.3700   3578   3650  .0279
2839 32.3800   3611   3676  .0277
2840 32.3900   3614   3700  .0277
2841 32.4000   3686   3722  .0271
2842 32.4100   3719   3741  .0269
2843 32.4200   3664   3757  .0273
2844 32.4300   3643   3768  .0274
2845 32.4400   3574   3775  .0280
2846 32.4500   3618   3777  .0276
2847 32.4600   3580   3774  .0279
2848 32.4700   3637   3766  .0275
2849 32.4800   3584   3753  .0279
2850 32.4900   3509   3735  .0285
2851 32.5000   3449   3712  .0290
2852 32.5100   3493   3686  .0286
2853 32.5200   3516   3655  .0284
2854 32.5300   3485   3627  .0287
2855 32.5400   3425   3597  .0292
2856 32.5500   3457   3568  .0289
2857 32.5600   3479   3540  .0287
2858 32.5700   3466   3515  .0289
2859 32.5800   3400   3492  .0294
2860 32.5900   3455   3471  .0289
2861 32.6000   3476   3454  .0288
2862 32.6100   3459   3445  .0289
2863 32.6200   3403   3435  .0294
2864 32.6300   3458   3427  .0289
2865 32.6400   3367   3424  .0297
2866 32.6500   3359   3423  .0298
2867 32.6600   3327   3426  .0301
2868 32.6700   3365   3433  .0297
2869 32.6800   3390   3443  .0295
2870 32.6900   3472   3456  .0288
2871 32.7000   3423   3473  .0292
2872 32.7100   3457   3494  .0289
2873 32.7200   3430   3518  .0292
2874 32.7300   3447   3546  .0290
2875 32.7400   3454   3572  .0290
2876 32.7500   3509   3607  .0285
2877 32.7600   3638   3646  .0275
2878 32.7700   3686   3687  .0271
2879 32.7800   3672   3731  .0272
2880 32.7900   3741   3778  .0267
2881 32.8000   3767   3827  .0265
2882 32.8100   3840   3876  .0260
2883 32.8200   3958   3925  .0253
2884 32.8300   4053   3971  .0247
2885 32.8400   4101   4014  .0244
2886 32.8500   4089   4052  .0245
2887 32.8600   4015   4083  .0249
2888 32.8700   4160   4105  .0240
2889 32.8800   4248   4117  .0235
2890 32.8900   4358   4119  .0229
2891 32.9000   4214   4111  .0237
2892 32.9100   4233   4093  .0236
2893 32.9200   4248   4067  .0235
2894 32.9300   4169   4036  .0240
2895 32.9400   4095   4002  .0244
2896 32.9500   3977   3970  .0251
2897 32.9600   3993   3934  .0250
2898 32.9700   3928   3900  .0255
2899 32.9800   3837   3869  .0261
2900 32.9900   3736   3841  .0268
2901 33.0000   3748   3817  .0267
2902 33.0100   3783   3797  .0264
2903 33.0200   3719   3781  .0269
2904 33.0300   3699   3768  .0270
2905 33.0400   3670   3759  .0272
2906 33.0500   3703   3752  .0270
2907 33.0600   3648   3747  .0274
2908 33.0700   3610   3743  .0277
2909 33.0800   3597   3739  .0278
2910 33.0900   3665   3737  .0273
2911 33.1000   3676   3734  .0272
2912 33.1100   3694   3731  .0271
2913 33.1200   3710   3729  .0270
2914 33.1300   3693   3727  .0271
2915 33.1400   3679   3727  .0272
2916 33.1500   3677   3729  .0272
2917 33.1600   3645   3734  .0274
2918 33.1700   3663   3741  .0273
2919 33.1800   3590   3750  .0279
2920 33.1900   3643   3763  .0274
2921 33.2000   3662   3777  .0273
2922 33.2100   3653   3793  .0274
2923 33.2200   3612   3810  .0277
2924 33.2300   3661   3828  .0273
2925 33.2400   3694   3846  .0271
2926 33.2500   3679   3863  .0272
2927 33.2600   3718   3880  .0269
2928 33.2700   3745   3896  .0267
2929 33.2800   3747   3913  .0267
2930 33.2900   3828   3930  .0261
2931 33.3000   3759   3949  .0266
2932 33.3100   3890   3970  .0257
2933 33.3200   3909   3995  .0256
2934 33.3300   3819   4024  .0262
2935 33.3400   3875   4059  .0258
2936 33.3500   4028   4098  .0248
2937 33.3600   4012   4141  .0249
2938 33.3700   4147   4191  .0241
2939 33.3800   4105   4245  .0244
2940 33.3900   4113   4303  .0243
2941 33.4000   4103   4362  .0244
2942 33.4100   4167   4422  .0240
2943 33.4200   4210   4478  .0238
2944 33.4300   4362   4529  .0229
2945 33.4400   4306   4572  .0232
2946 33.4500   4330   4606  .0231
2947 33.4600   4320   4630  .0231
2948 33.4700   4414   4643  .0227
2949 33.4800   4480   4645  .0223
2950 33.4900   4565   4639  .0219
2951 33.5000   4624   4627  .0216
2952 33.5100   4649   4611  .0215
2953 33.5200   4654   4592  .0215
2954 33.5300   4701   4571  .0213
2955 33.5400   4730   4551  .0211
2956 33.5500   4748   4531  .0211
2957 33.5600   4785   4511  .0209
2958 33.5700   4772   4493  .0210
2959 33.5800   4634   4476  .0216
2960 33.5900   4529   4461  .0221
2961 33.6000   4557   4448  .0219
2962 33.6100   4568   4437  .0219
2963 33.6200   4585   4429  .0218
2964 33.6300   4533   4423  .0221
2965 33.6400   4540   4420  .0220
2966 33.6500   4464   4418  .0224
2967 33.6600   4407   4417  .0227
2968 33.6700   4515   4414  .0221
2969 33.6800   4342   4409  .0230
2970 33.6900   4311   4401  .0232
2971 33.7000   4339   4389  .0230
2972 33.7100   4388   4374  .0228
2973 33.7200   4414   4356  .0227
2974 33.7300   4372   4335  .0229
2975 33.7400   4367   4314  .0229
2976 33.7500   4381   4291  .0228
2977 33.7600   4411   4268  .0227
2978 33.7700   4332   4246  .0231
2979 33.7800   4280   4225  .0234
2980 33.7900   4270   4205  .0234
2981 33.8000   4262   4188  .0235
2982 33.8100   4270   4173  .0234
2983 33.8200   4201   4162  .0238
2984 33.8300   4194   4152  .0238
2985 33.8400   4201   4146  .0238
2986 33.8500   4160   4142  .0240
2987 33.8600   4114   4138  .0243
2988 33.8700   4032   4134  .0248
2989 33.8800   4103   4128  .0244
2990 33.8900   4064   4119  .0246
2991 33.9000   4075   4107  .0245
2992 33.9100   4097   4092  .0244
2993 33.9200   3988   4074  .0251
2994 33.9300   3961   4055  .0252
2995 33.9400   3855   4031  .0259
2996 33.9500   3911   4006  .0256
2997 33.9600   3871   3980  .0258
2998 33.9700   3902   3952  .0256
2999 33.9800   3852   3924  .0260
3000 33.9900   3827   3896  .0261
3001 34.0000   3842   3869  .0260
3002 34.0100   3784   3842  .0264
3003 34.0200   3782   3816  .0264
3004 34.0300   3710   3793  .0270
3005 34.0400   3725   3773  .0268
3006 34.0500   3659   3756  .0273
3007 34.0600   3740   3744  .0267
3008 34.0700   3725   3736  .0268
3009 34.0800   3654   3734  .0274
3010 34.0900   3747   3737  .0267
3011 34.1000   3727   3745  .0268
3012 34.1100   3705   3759  .0270
3013 34.1200   3759   3778  .0266
3014 34.1300   3843   3802  .0260
3015 34.1400   3835   3831  .0261
3016 34.1500   3865   3864  .0259
3017 34.1600   3955   3901  .0253
3018 34.1700   3926   3941  .0255
3019 34.1800   3882   3983  .0258
3020 34.1900   4043   4028  .0247
3021 34.2000   4194   4073  .0238
3022 34.2100   4164   4115  .0240
3023 34.2200   4133   4156  .0242
3024 34.2300   4160   4192  .0240
3025 34.2400   4208   4224  .0238
3026 34.2500   4242   4248  .0236
3027 34.2600   4208   4266  .0238
3028 34.2700   4211   4272  .0237
3029 34.2800   4258   4266  .0235
3030 34.2900   4153   4248  .0241
3031 34.3000   4189   4219  .0239
3032 34.3100   4221   4178  .0237
3033 34.3200   4227   4131  .0237
3034 34.3300   4125   4076  .0242
3035 34.3400   4168   4016  .0240
3036 34.3500   4028   3955  .0248
3037 34.3600   3998   3894  .0250
3038 34.3700   4064   3835  .0246
3039 34.3800   3932   3779  .0254
3040 34.3900   3868   3727  .0259
3041 34.4000   3803   3681  .0263
3042 34.4100   3815   3644  .0262
3043 34.4200   3799   3609  .0263
3044 34.4300   3748   3581  .0267
3045 34.4400   3684   3559  .0271
3046 34.4500   3671   3544  .0272
3047 34.4600   3711   3535  .0269
3048 34.4700   3680   3532  .0272
3049 34.4800   3648   3536  .0274
3050 34.4900   3636   3545  .0275
3051 34.5000   3577   3560  .0280
3052 34.5100   3538   3581  .0283
3053 34.5200   3481   3608  .0287
3054 34.5300   3592   3637  .0278
3055 34.5400   3519   3666  .0284
3056 34.5500   3610   3700  .0277
3057 34.5600   3659   3734  .0273
3058 34.5700   3690   3768  .0271
3059 34.5800   3674   3798  .0272
3060 34.5900   3644   3825  .0274
3061 34.6000   3638   3848  .0275
3062 34.6100   3713   3860  .0269
3063 34.6200   3695   3864  .0271
3064 34.6300   3779   3858  .0265
3065 34.6400   3668   3843  .0273
3066 34.6500   3626   3819  .0276
3067 34.6600   3650   3789  .0274
3068 34.6700   3595   3753  .0278
3069 34.6800   3543   3713  .0282
3070 34.6900   3500   3671  .0286
3071 34.7000   3595   3636  .0278
3072 34.7100   3541   3593  .0282
3073 34.7200   3463   3551  .0289
3074 34.7300   3427   3511  .0292
3075 34.7400   3421   3472  .0292
3076 34.7500   3311   3434  .0302
3077 34.7600   3320   3397  .0301
3078 34.7700   3301   3363  .0303
3079 34.7800   3291   3329  .0304
3080 34.7900   3267   3296  .0306
3081 34.8000   3287   3263  .0304
3082 34.8100   3252   3233  .0308
3083 34.8200   3213   3204  .0311
3084 34.8300   3207   3177  .0312
3085 34.8400   3157   3152  .0317
3086 34.8500   3132   3129  .0319
3087 34.8600   3102   3107  .0322
3088 34.8700   3122   3088  .0320
3089 34.8800   3083   3071  .0324
3090 34.8900   3002   3055  .0333
3091 34.9000   3048   3040  .0328
3092 34.9100   3023   3027  .0331
3093 34.9200   2999   3014  .0333
3094 34.9300   3019   3002  .0331
3095 34.9400   2991   2992  .0334
3096 34.9500   2965   2982  .0337
3097 34.9600   2992   2977  .0334
3098 34.9700   2967   2968  .0337
3099 34.9800   2976   2960  .0336
3100 34.9900   2956   2953  .0338
3101 35.0000   2973   2947  .0336
3102 35.0100   3018   2941  .0331
3103 35.0200   3029   2936  .0330
3104 35.0300   3008   2931  .0332
3105 35.0400   3082   2926  .0324
3106 35.0500   3056   2923  .0327
3107 35.0600   3066   2919  .0326
3108 35.0700   2966   2917  .0337
3109 35.0800   2923   2914  .0342
3110 35.0900   2996   2913  .0334
3111 35.1000   3005   2912  .0333
3112 35.1100   2976   2911  .0336
3113 35.1200   2953   2908  .0339
3114 35.1300   2935   2908  .0341
3115 35.1400   2967   2910  .0337
3116 35.1500   2952   2911  .0339
3117 35.1600   2928   2914  .0342
3118 35.1700   2938   2917  .0340
3119 35.1800   2895   2920  .0345
3120 35.1900   2969   2926  .0337
3121 35.2000   2985   2931  .0335
3122 35.2100   2970   2936  .0337
3123 35.2200   2952   2946  .0339
3124 35.2300   3097   2953  .0323
3125 35.2400   3030   2962  .0330
3126 35.2500   3007   2971  .0333
3127 35.2600   3005   2981  .0333
3128 35.2700   3041   2993  .0329
3129 35.2800   3093   3006  .0323
3130 35.2900   3119   3020  .0321
3131 35.3000   3120   3035  .0321
3132 35.3100   3130   3053  .0319
3133 35.3200   3176   3072  .0315
3134 35.3300   3150   3092  .0317
3135 35.3400   3197   3115  .0313
3136 35.3500   3115   3138  .0321
3137 35.3600   3132   3165  .0319
3138 35.3700   3189   3196  .0314
3139 35.3800   3229   3228  .0310
3140 35.3900   3258   3262  .0307
3141 35.4000   3301   3305  .0303
3142 35.4100   3332   3344  .0300
3143 35.4200   3372   3387  .0297
3144 35.4300   3410   3432  .0293
3145 35.4400   3489   3478  .0287
3146 35.4500   3530   3528  .0283
3147 35.4600   3582   3579  .0279
3148 35.4700   3535   3630  .0283
3149 35.4800   3611   3681  .0277
3150 35.4900   3636   3731  .0275
3151 35.5000   3739   3777  .0267
3152 35.5100   3795   3820  .0264
3153 35.5200   3726   3858  .0268
3154 35.5300   3741   3890  .0267
3155 35.5400   3851   3915  .0260
3156 35.5500   3895   3935  .0257
3157 35.5600   3914   3946  .0255
3158 35.5700   3969   3954  .0252
3159 35.5800   3932   3956  .0254
3160 35.5900   3853   3953  .0260
3161 35.6000   3929   3945  .0255
3162 35.6100   3946   3934  .0253
3163 35.6200   3870   3917  .0258
3164 35.6300   3897   3897  .0257
3165 35.6400   3826   3874  .0261
3166 35.6500   3841   3849  .0260
3167 35.6600   3840   3824  .0260
3168 35.6700   3842   3800  .0260
3169 35.6800   3829   3777  .0261
3170 35.6900   3798   3758  .0263
3171 35.7000   3730   3741  .0268
3172 35.7100   3642   3729  .0275
3173 35.7200   3682   3720  .0272
3174 35.7300   3724   3715  .0269
3175 35.7400   3702   3715  .0270
3176 35.7500   3619   3718  .0276
3177 35.7600   3664   3726  .0273
3178 35.7700   3646   3738  .0274
3179 35.7800   3629   3754  .0276
3180 35.7900   3740   3775  .0267
3181 35.8000   3693   3801  .0271
3182 35.8100   3732   3830  .0268
3183 35.8200   3773   3864  .0265
3184 35.8300   3778   3902  .0265
3185 35.8400   3815   3944  .0262
3186 35.8500   3863   3988  .0259
3187 35.8600   3852   4033  .0260
3188 35.8700   3911   4079  .0256
3189 35.8800   3983   4124  .0251
3190 35.8900   3963   4170  .0252
3191 35.9000   4010   4215  .0249
3192 35.9100   3949   4257  .0253
3193 35.9200   4064   4296  .0246
3194 35.9300   4131   4334  .0242
3195 35.9400   4246   4369  .0236
3196 35.9500   4206   4399  .0238
3197 35.9600   4249   4429  .0235
3198 35.9700   4305   4457  .0232
3199 35.9800   4258   4483  .0235
3200 35.9900   4378   4507  .0228
3201 36.0000   4545   4529  .0220
3202 36.0100   4507   4549  .0222
3203 36.0200   4585   4566  .0218
3204 36.0300   4606   4582  .0217
3205 36.0400   4633   4595  .0216
3206 36.0500   4684   4606  .0213
3207 36.0600   4689   4615  .0213
3208 36.0700   4721   4622  .0212
3209 36.0800   4618   4625  .0217
3210 36.0900   4746   4623  .0211
3211 36.1000   4778   4619  .0209
3212 36.1100   4742   4613  .0211
3213 36.1200   4664   4604  .0214
3214 36.1300   4653   4596  .0215
3215 36.1400   4629   4589  .0216
3216 36.1500   4602   4584  .0217
3217 36.1600   4586   4583  .0218
3218 36.1700   4650   4586  .0215
3219 36.1800   4703   4593  .0213
3220 36.1900   4715   4605  .0212
3221 36.2000   4772   4621  .0210
3222 36.2100   4788   4641  .0209
3223 36.2200   4767   4666  .0210
3224 36.2300   4835   4695  .0207
3225 36.2400   4859   4730  .0206
3226 36.2500   4917   4767  .0203
3227 36.2600   4878   4808  .0205
3228 36.2700   4875   4852  .0205
3229 36.2800   4980   4897  .0201
3230 36.2900   5067   4942  .0197
3231 36.3000   5057   4990  .0198
3232 36.3100   4882   5039  .0205
3233 36.3200   4979   5089  .0201
3234 36.3300   5040   5139  .0198
3235 36.3400   5015   5188  .0199
3236 36.3500   5027   5234  .0199
3237 36.3600   5112   5275  .0196
3238 36.3700   5006   5308  .0200
3239 36.3800   5063   5331  .0198
3240 36.3900   5098   5340  .0196
3241 36.4000   5092   5336  .0196
3242 36.4100   5041   5317  .0198
3243 36.4200   5100   5285  .0196
3244 36.4300   5181   5241  .0193
3245 36.4400   5236   5186  .0191
3246 36.4500   5198   5123  .0192
3247 36.4600   5192   5052  .0193
3248 36.4700   5160   4979  .0194
3249 36.4800   5034   4903  .0199
3250 36.4900   4980   4827  .0201
3251 36.5000   4949   4754  .0202
3252 36.5100   4860   4685  .0206
3253 36.5200   4710   4623  .0212
3254 36.5300   4598   4570  .0217
3255 36.5400   4644   4523  .0215
3256 36.5500   4698   4486  .0213
3257 36.5600   4532   4459  .0221
3258 36.5700   4439   4441  .0225
3259 36.5800   4443   4431  .0225
3260 36.5900   4426   4431  .0226
3261 36.6000   4450   4434  .0225
3262 36.6100   4365   4444  .0229
3263 36.6200   4367   4452  .0229
3264 36.6300   4344   4459  .0230
3265 36.6400   4346   4461  .0230
3266 36.6500   4386   4457  .0228
3267 36.6600   4409   4444  .0227
3268 36.6700   4355   4423  .0230
3269 36.6800   4291   4395  .0233
3270 36.6900   4345   4360  .0230
3271 36.7000   4409   4320  .0227
3272 36.7100   4393   4277  .0228
3273 36.7200   4334   4234  .0231
3274 36.7300   4330   4192  .0231
3275 36.7400   4302   4153  .0232
3276 36.7500   4223   4119  .0237
3277 36.7600   4139   4091  .0242
3278 36.7700   4141   4070  .0241
3279 36.7800   4087   4058  .0245
3280 36.7900   4138   4054  .0242
3281 36.8000   4097   4058  .0244
3282 36.8100   4049   4070  .0247
3283 36.8200   4148   4091  .0241
3284 36.8300   4080   4120  .0245
3285 36.8400   4080   4156  .0245
3286 36.8500   4117   4197  .0243
3287 36.8600   4146   4242  .0241
3288 36.8700   4159   4289  .0240
3289 36.8800   4168   4336  .0240
3290 36.8900   4069   4379  .0246
3291 36.9000   4152   4419  .0241
3292 36.9100   4144   4452  .0241
3293 36.9200   4218   4480  .0237
3294 36.9300   4230   4502  .0236
3295 36.9400   4226   4520  .0237
3296 36.9500   4265   4537  .0234
3297 36.9600   4390   4553  .0228
3298 36.9700   4398   4571  .0227
3299 36.9800   4439   4592  .0225
3300 36.9900   4529   4617  .0221
3301 37.0000   4573   4647  .0219
3302 37.0100   4592   4684  .0218
3303 37.0200   4658   4723  .0215
3304 37.0300   4664   4762  .0214
3305 37.0400   4781   4801  .0209
3306 37.0500   4704   4836  .0213
3307 37.0600   4702   4864  .0213
3308 37.0700   4842   4882  .0207
3309 37.0800   4904   4887  .0204
3310 37.0900   4940   4879  .0202
3311 37.1000   4928   4855  .0203
3312 37.1100   4904   4818  .0204
3313 37.1200   4842   4769  .0207
3314 37.1300   4821   4710  .0207
3315 37.1400   4807   4644  .0208
3316 37.1500   4669   4573  .0214
3317 37.1600   4653   4498  .0215
3318 37.1700   4665   4422  .0214
3319 37.1800   4613   4346  .0217
3320 37.1900   4435   4271  .0225
3321 37.2000   4318   4197  .0232
3322 37.2100   4284   4124  .0233
3323 37.2200   4200   4053  .0238
3324 37.2300   4153   3984  .0241
3325 37.2400   4013   3919  .0249
3326 37.2500   3941   3856  .0254
3327 37.2600   3885   3796  .0257
3328 37.2700   3858   3739  .0259
3329 37.2800   3677   3685  .0272
3330 37.2900   3662   3632  .0273
3331 37.3000   3641   3584  .0275
3332 37.3100   3570   3538  .0280
3333 37.3200   3541   3495  .0282
3334 37.3300   3554   3455  .0281
3335 37.3400   3508   3419  .0285
3336 37.3500   3500   3385  .0286
3337 37.3600   3425   3355  .0292
3338 37.3700   3372   3328  .0297
3339 37.3800   3334   3305  .0300
3340 37.3900   3355   3287  .0298
3341 37.4000   3362   3272  .0297
3342 37.4100   3321   3261  .0301
3343 37.4200   3328   3254  .0300
3344 37.4300   3343   3251  .0299
3345 37.4400   3304   3252  .0303
3346 37.4500   3352   3258  .0298
3347 37.4600   3425   3267  .0292
3348 37.4700   3396   3280  .0294
3349 37.4800   3424   3297  .0292
3350 37.4900   3371   3318  .0297
3351 37.5000   3426   3342  .0292
3352 37.5100   3383   3368  .0296
3353 37.5200   3404   3400  .0294
3354 37.5300   3456   3432  .0289
3355 37.5400   3504   3463  .0285
3356 37.5500   3534   3494  .0283
3357 37.5600   3590   3521  .0279
3358 37.5700   3577   3546  .0280
3359 37.5800   3624   3565  .0276
3360 37.5900   3646   3578  .0274
3361 37.6000   3613   3584  .0277
3362 37.6100   3644   3584  .0274
3363 37.6200   3638   3577  .0275
3364 37.6300   3517   3567  .0284
3365 37.6400   3609   3554  .0277
3366 37.6500   3610   3539  .0277
3367 37.6600   3520   3522  .0284
3368 37.6700   3564   3507  .0281
3369 37.6800   3562   3496  .0281
3370 37.6900   3524   3482  .0284
3371 37.7000   3505   3471  .0285
3372 37.7100   3500   3463  .0286
3373 37.7200   3482   3457  .0287
3374 37.7300   3479   3452  .0287
3375 37.7400   3432   3449  .0291
3376 37.7500   3363   3446  .0297
3377 37.7600   3348   3443  .0299
3378 37.7700   3318   3438  .0301
3379 37.7800   3340   3436  .0299
3380 37.7900   3294   3433  .0304
3381 37.8000   3291   3430  .0304
3382 37.8100   3295   3428  .0303
3383 37.8200   3292   3426  .0304
3384 37.8300   3294   3426  .0304
3385 37.8400   3349   3427  .0299
3386 37.8500   3297   3430  .0303
3387 37.8600   3211   3434  .0311
3388 37.8700   3282   3441  .0305
3389 37.8800   3309   3447  .0302
3390 37.8900   3259   3455  .0307
3391 37.9000   3249   3463  .0308
3392 37.9100   3297   3470  .0303
3393 37.9200   3306   3477  .0302
3394 37.9300   3322   3478  .0301
3395 37.9400   3336   3476  .0300
3396 37.9500   3357   3470  .0298
3397 37.9600   3291   3463  .0304
3398 37.9700   3345   3451  .0299
3399 37.9800   3359   3441  .0298
3400 37.9900   3319   3430  .0301
3401 38.0000   3381   3421  .0296
3402 38.0100   3405   3414  .0294
3403 38.0200   3381   3410  .0296
3404 38.0300   3427   3410  .0292
3405 38.0400   3517   3413  .0284
3406 38.0500   3469   3421  .0288
3407 38.0600   3433   3433  .0291
3408 38.0700   3458   3444  .0289
3409 38.0800   3530   3465  .0283
3410 38.0900   3515   3491  .0284
3411 38.1000   3642   3522  .0275
3412 38.1100   3582   3556  .0279
3413 38.1200   3684   3592  .0271
3414 38.1300   3666   3633  .0273
3415 38.1400   3769   3673  .0265
3416 38.1500   3753   3717  .0266
3417 38.1600   3897   3761  .0257
3418 38.1700   3886   3806  .0257
3419 38.1800   3898   3852  .0257
3420 38.1900   3967   3898  .0252
3421 38.2000   4026   3944  .0248
3422 38.2100   4002   3990  .0250
3423 38.2200   4094   4035  .0244
3424 38.2300   4169   4078  .0240
3425 38.2400   4331   4117  .0231
3426 38.2500   4216   4150  .0237
3427 38.2600   4175   4177  .0240
3428 38.2700   4253   4195  .0235
3429 38.2800   4314   4203  .0232
3430 38.2900   4345   4203  .0230
3431 38.3000   4321   4188  .0231
3432 38.3100   4268   4162  .0234
3433 38.3200   4238   4127  .0236
3434 38.3300   4221   4082  .0237
3435 38.3400   4212   4028  .0237
3436 38.3500   4053   3974  .0247
3437 38.3600   4056   3918  .0247
3438 38.3700   4069   3860  .0246
3439 38.3800   3950   3805  .0253
3440 38.3900   3839   3753  .0260
3441 38.4000   3827   3704  .0261
3442 38.4100   3762   3660  .0266
3443 38.4200   3659   3620  .0273
3444 38.4300   3606   3585  .0277
3445 38.4400   3560   3554  .0281
3446 38.4500   3545   3527  .0282
3447 38.4600   3468   3504  .0288
3448 38.4700   3404   3484  .0294
3449 38.4800   3362   3466  .0297
3450 38.4900   3390   3452  .0295
3451 38.5000   3380   3439  .0296
3452 38.5100   3370   3430  .0297
3453 38.5200   3414   3423  .0293
3454 38.5300   3380   3419  .0296
3455 38.5400   3327   3419  .0301
3456 38.5500   3285   3422  .0304
3457 38.5600   3302   3429  .0303
3458 38.5700   3415   3440  .0293
3459 38.5800   3493   3456  .0286
3460 38.5900   3540   3477  .0282
3461 38.6000   3438   3500  .0291
3462 38.6100   3571   3530  .0280
3463 38.6200   3599   3565  .0278
3464 38.6300   3541   3606  .0282
3465 38.6400   3538   3650  .0283
3466 38.6500   3609   3698  .0277
3467 38.6600   3638   3747  .0275
3468 38.6700   3718   3797  .0269
3469 38.6800   3750   3845  .0267
3470 38.6900   3688   3889  .0271
3471 38.7000   3719   3925  .0269
3472 38.7100   3794   3952  .0264
3473 38.7200   3939   3968  .0254
3474 38.7300   3895   3973  .0257
3475 38.7400   3944   3966  .0254
3476 38.7500   3855   3949  .0259
3477 38.7600   3879   3924  .0258
3478 38.7700   3836   3891  .0261
3479 38.7800   3833   3848  .0261
3480 38.7900   3818   3807  .0262
3481 38.8000   3819   3764  .0262
3482 38.8100   3813   3721  .0262
3483 38.8200   3814   3679  .0262
3484 38.8300   3787   3639  .0264
3485 38.8400   3703   3601  .0270
3486 38.8500   3713   3569  .0269
3487 38.8600   3611   3538  .0277
3488 38.8700   3502   3510  .0286
3489 38.8800   3512   3486  .0285
3490 38.8900   3422   3465  .0292
3491 38.9000   3410   3448  .0293
3492 38.9100   3475   3436  .0288
3493 38.9200   3382   3428  .0296
3494 38.9300   3283   3422  .0305
3495 38.9400   3358   3420  .0298
3496 38.9500   3300   3422  .0303
3497 38.9600   3304   3427  .0303
3498 38.9700   3313   3436  .0302
3499 38.9800   3322   3447  .0301
3500 38.9900   3299   3462  .0303
3501 39.0000   3335   3279  .0300
3502 39.0100   3399   3296  .0294
3503 39.0200   3285   3317  .0304
3504 39.0300   3235   3341  .0309
3505 39.0400   3322   3367  .0301
3506 39.0500   3353   3397  .0298
3507 39.0600   3435   3428  .0291
3508 39.0700   3410   3463  .0293
3509 39.0800   3446   3499  .0290
3510 39.0900   3466   3538  .0289
3511 39.1000   3505   3578  .0285
3512 39.1100   3577   3622  .0280
3513 39.1200   3619   3667  .0276
3514 39.1300   3578   3715  .0279
3515 39.1400   3677   3764  .0272
3516 39.1500   3734   3815  .0268
3517 39.1600   3786   3867  .0264
3518 39.1700   3769   3916  .0265
3519 39.1800   3855   3963  .0259
3520 39.1900   3917   4005  .0255
3521 39.2000   3945   4040  .0253
3522 39.2100   3923   4067  .0255
3523 39.2200   3981   4084  .0251
3524 39.2300   3987   4091  .0251
3525 39.2400   4046   4090  .0247
3526 39.2500   4120   4082  .0243
3527 39.2600   4064   4070  .0246
3528 39.2700   4085   4056  .0245
3529 39.2800   4178   4039  .0239
3530 39.2900   4146   4022  .0241
3531 39.3000   4069   4009  .0246
3532 39.3100   4028   3999  .0248
3533 39.3200   4065   3992  .0246
3534 39.3300   3985   3988  .0251
3535 39.3400   4011   3986  .0249
3536 39.3500   4049   3985  .0247
3537 39.3600   3979   3984  .0251
3538 39.3700   3909   3980  .0256
3539 39.3800   3876   3973  .0258
3540 39.3900   3876   3961  .0258
3541 39.4000   3862   3947  .0259
3542 39.4100   3953   3928  .0253
3543 39.4200   3902   3905  .0256
3544 39.4300   3763   3879  .0266
3545 39.4400   3712   3851  .0269
3546 39.4500   3772   3823  .0265
3547 39.4600   3879   3793  .0258
3548 39.4700   3856   3766  .0259
3549 39.4800   3869   3741  .0258
3550 39.4900   3804   3719  .0263
3551 39.5000   3862   3700  .0259
3552 39.5100   3837   3686  .0261
3553 39.5200   3761   3676  .0266
3554 39.5300   3845   3671  .0260
3555 39.5400   3837   3671  .0261
3556 39.5500   3728   3676  .0268
3557 39.5600   3715   3684  .0269
3558 39.5700   3788   3694  .0264
3559 39.5800   3821   3706  .0262
3560 39.5900   3743   3718  .0267
3561 39.6000   3719   3727  .0269
3562 39.6100   3708   3733  .0270
3563 39.6200   3709   3732  .0270
3564 39.6300   3724   3726  .0269
3565 39.6400   3689   3716  .0271
3566 39.6500   3765   3702  .0266
3567 39.6600   3718   3684  .0269
3568 39.6700   3717   3665  .0269
3569 39.6800   3680   3643  .0272
3570 39.6900   3706   3622  .0270
3571 39.7000   3672   3600  .0272
3572 39.7100   3580   3583  .0279
3573 39.7200   3602   3563  .0278
3574 39.7300   3606   3543  .0277
3575 39.7400   3631   3524  .0275
3576 39.7500   3603   3505  .0278
3577 39.7600   3503   3487  .0285
3578 39.7700   3523   3470  .0284
3579 39.7800   3545   3454  .0282
3580 39.7900   3514   3440  .0285
3581 39.8000   3500   3427  .0286
3582 39.8100   3545   3418  .0282
3583 39.8200   3481   3411  .0287
3584 39.8300   3438   3407  .0291
3585 39.8400   3456   3406  .0289
3586 39.8500   3423   3409  .0292
3587 39.8600   3501   3415  .0286
3588 39.8700   3502   3426  .0286
3589 39.8800   3491   3440  .0286
3590 39.8900   3505   3457  .0285
3591 39.9000   3512   3476  .0285
3592 39.9100   3584   3498  .0279
3593 39.9200   3548   3520  .0282
3594 39.9300   3585   3541  .0279
3595 39.9400   3575   3561  .0280
3596 39.9500   3546   3580  .0282
3597 39.9600   3576   3594  .0280
3598 39.9700   3565   3607  .0281
3599 39.9800   3606   3610  .0277
3600 39.9900   3691   3608  .0271
3601 40.0000   3615   3595  .0277
3602 40.0100   3659   3578  .0273
3603 40.0200   3662   3554  .0273
3604 40.0300   3602   3525  .0278
3605 40.0400   3523   3492  .0284
3606 40.0500   3499   3456  .0286
3607 40.0600   3420   3418  .0292
3608 40.0700   3406   3382  .0294
3609 40.0800   3386   3344  .0295
3610 40.0900   3416   3308  .0293
3611 40.1000   3270   3274  .0306
3612 40.1100   3237   3242  .0309
3613 40.1200   3167   3213  .0316
3614 40.1300   3158   3187  .0317
3615 40.1400   3122   3163  .0320
3616 40.1500   3067   3141  .0326
3617 40.1600   2984   3122  .0335
3618 40.1700   2973   3103  .0336
3619 40.1800   3031   3087  .0330
3620 40.1900   2975   3073  .0336
3621 40.2000   2917   3059  .0343
3622 40.2100   2942   3045  .0340
3623 40.2200   2944   3031  .0340
3624 40.2300   2895   3017  .0345
3625 40.2400   2914   3005  .0343
3626 40.2500   2899   2993  .0345
3627 40.2600   2871   2983  .0348
3628 40.2700   2986   2973  .0335
3629 40.2800   2900   2964  .0345
3630 40.2900   2901   2956  .0345
3631 40.3000   2861   2951  .0350
3632 40.3100   2879   2945  .0347
3633 40.3200   2921   2941  .0342
3634 40.3300   2863   2939  .0349
3635 40.3400   2900   2937  .0345
3636 40.3500   2904   2937  .0344
3637 40.3600   2891   2938  .0346
3638 40.3700   2786   2941  .0359
3639 40.3800   2898   2945  .0345
3640 40.3900   2989   2950  .0335
3641 40.4000   2970   2956  .0337
3642 40.4100   2957   2960  .0338
3643 40.4200   2996   2969  .0334
3644 40.4300   2987   2980  .0335
3645 40.4400   3002   2993  .0333
3646 40.4500   3019   3006  .0331
3647 40.4600   3027   3022  .0330
3648 40.4700   3057   3041  .0327
3649 40.4800   2997   3061  .0334
3650 40.4900   2936   3083  .0341
3651 40.5000   3022   3107  .0331
3652 40.5100   3111   3131  .0321
3653 40.5200   3118   3155  .0321
3654 40.5300   3118   3179  .0321
3655 40.5400   3048   3202  .0328
3656 40.5500   3090   3222  .0324
3657 40.5600   3183   3239  .0314
3658 40.5700   3191   3253  .0313
3659 40.5800   3158   3263  .0317
3660 40.5900   3180   3270  .0314
3661 40.6000   3177   3274  .0315
3662 40.6100   3252   3274  .0308
3663 40.6200   3199   3273  .0313
3664 40.6300   3205   3268  .0312
3665 40.6400   3295   3262  .0303
3666 40.6500   3312   3255  .0302
3667 40.6600   3364   3248  .0297
3668 40.6700   3375   3241  .0296
3669 40.6800   3408   3234  .0293
3670 40.6900   3324   3231  .0301
3671 40.7000   3282   3228  .0305
3672 40.7100   3257   3227  .0307
3673 40.7200   3286   3229  .0304
3674 40.7300   3301   3233  .0303
3675 40.7400   3346   3241  .0299
3676 40.7500   3379   3251  .0296
3677 40.7600   3335   3265  .0300
3678 40.7700   3281   3280  .0305
3679 40.7800   3306   3298  .0302
3680 40.7900   3331   3317  .0300
3681 40.8000   3330   3338  .0300
3682 40.8100   3408   3359  .0293
3683 40.8200   3487   3379  .0287
3684 40.8300   3445   3399  .0290
3685 40.8400   3429   3418  .0292
3686 40.8500   3389   3436  .0295
3687 40.8600   3444   3452  .0290
3688 40.8700   3519   3468  .0284
3689 40.8800   3510   3482  .0285
3690 40.8900   3566   3494  .0280
3691 40.9000   3509   3505  .0285
3692 40.9100   3534   3514  .0283
3693 40.9200   3610   3519  .0277
3694 40.9300   3517   3524  .0284
3695 40.9400   3585   3528  .0279
3696 40.9500   3591   3530  .0278
3697 40.9600   3635   3530  .0275
3698 40.9700   3573   3528  .0280
3699 40.9800   3571   3525  .0280
3700 40.9900   3512   3521  .0285
3701 41.0000   3502   3516  .0286
3702 41.0100   3571   3512  .0280
3703 41.0200   3539   3509  .0283
3704 41.0300   3457   3507  .0289
3705 41.0400   3503   3508  .0285
3706 41.0500   3496   3510  .0286
3707 41.0600   3548   3514  .0282
3708 41.0700   3573   3519  .0280
3709 41.0800   3518   3524  .0284
3710 41.0900   3475   3528  .0288
3711 41.1000   3502   3530  .0286
3712 41.1100   3475   3529  .0288
3713 41.1200   3449   3524  .0290
3714 41.1300   3383   3515  .0296
3715 41.1400   3393   3503  .0295
3716 41.1500   3406   3488  .0294
3717 41.1600   3358   3472  .0298
3718 41.1700   3332   3454  .0300
3719 41.1800   3343   3435  .0299
3720 41.1900   3423   3417  .0292
3721 41.2000   3398   3403  .0294
3722 41.2100   3335   3386  .0300
3723 41.2200   3377   3372  .0296
3724 41.2300   3360   3360  .0298
3725 41.2400   3378   3351  .0296
3726 41.2500   3362   3345  .0297
3727 41.2600   3340   3342  .0299
3728 41.2700   3280   3341  .0305
3729 41.2800   3321   3345  .0301
3730 41.2900   3390   3351  .0295
3731 41.3000   3400   3360  .0294
3732 41.3100   3259   3373  .0307
3733 41.3200   3243   3385  .0308
3734 41.3300   3338   3404  .0300
3735 41.3400   3462   3425  .0289
3736 41.3500   3469   3449  .0288
3737 41.3600   3494   3475  .0286
3738 41.3700   3520   3503  .0284
3739 41.3800   3554   3531  .0281
3740 41.3900   3555   3558  .0281
3741 41.4000   3592   3583  .0278
3742 41.4100   3599   3603  .0278
3743 41.4200   3668   3618  .0273
3744 41.4300   3673   3625  .0272
3745 41.4400   3633   3624  .0275
3746 41.4500   3656   3618  .0274
3747 41.4600   3641   3607  .0275
3748 41.4700   3714   3592  .0269
3749 41.4800   3655   3574  .0274
3750 41.4900   3659   3555  .0273
3751 41.5000   3694   3535  .0271
3752 41.5100   3569   3517  .0280
3753 41.5200   3625   3501  .0276
3754 41.5300   3618   3489  .0276
3755 41.5400   3565   3479  .0281
3756 41.5500   3470   3474  .0288
3757 41.5600   3485   3472  .0287
3758 41.5700   3498   3474  .0286
3759 41.5800   3509   3481  .0285
3760 41.5900   3466   3492  .0289
3761 41.6000   3528   3508  .0283
3762 41.6100   3470   3527  .0288
3763 41.6200   3407   3549  .0294
3764 41.6300   3447   3574  .0290
3765 41.6400   3519   3600  .0284
3766 41.6500   3569   3627  .0280
3767 41.6600   3479   3654  .0287
3768 41.6700   3446   3679  .0290
3769 41.6800   3558   3701  .0281
3770 41.6900   3664   3719  .0273
3771 41.7000   3724   3735  .0269
3772 41.7100   3653   3745  .0274
3773 41.7200   3685   3757  .0271
3774 41.7300   3693   3767  .0271
3775 41.7400   3690   3777  .0271
3776 41.7500   3725   3786  .0268
3777 41.7600   3716   3795  .0269
3778 41.7700   3710   3804  .0270
3779 41.7800   3746   3811  .0267
3780 41.7900   3778   3818  .0265
3781 41.8000   3778   3826  .0265
3782 41.8100   3840   3833  .0260
3783 41.8200   3860   3841  .0259
3784 41.8300   3857   3850  .0259
3785 41.8400   3846   3861  .0260
3786 41.8500   3835   3874  .0261
3787 41.8600   3878   3888  .0258
3788 41.8700   3805   3901  .0263
3789 41.8800   3805   3913  .0263
3790 41.8900   3815   3923  .0262
3791 41.9000   3857   3927  .0259
3792 41.9100   3855   3926  .0259
3793 41.9200   3830   3917  .0261
3794 41.9300   3862   3902  .0259
3795 41.9400   3864   3882  .0259
3796 41.9500   3814   3856  .0262
3797 41.9600   3758   3826  .0266
3798 41.9700   3753   3795  .0266
3799 41.9800   3710   3759  .0270
3800 41.9900   3678   3721  .0272
3801 42.0000   3676   3682  .0272
3802 42.0100   3646   3642  .0274
3803 42.0200   3629   3603  .0276
3804 42.0300   3586   3563  .0279
3805 42.0400   3550   3525  .0282
3806 42.0500   3526   3488  .0284
3807 42.0600   3462   3452  .0289
3808 42.0700   3398   3419  .0294
3809 42.0800   3394   3389  .0295
3810 42.0900   3382   3361  .0296
3811 42.1000   3325   3336  .0301
3812 42.1100   3223   3314  .0310
3813 42.1200   3272   3296  .0306
3814 42.1300   3276   3280  .0305
3815 42.1400   3288   3268  .0304
3816 42.1500   3327   3259  .0301
3817 42.1600   3275   3252  .0305
3818 42.1700   3208   3246  .0312
3819 42.1800   3319   3242  .0301
3820 42.1900   3257   3239  .0307
3821 42.2000   3215   3236  .0311
3822 42.2100   3233   3233  .0309
3823 42.2200   3190   3229  .0313
3824 42.2300   3208   3226  .0312
3825 42.2400   3203   3223  .0312
3826 42.2500   3189   3219  .0314
3827 42.2600   3194   3216  .0313
3828 42.2700   3172   3212  .0315
3829 42.2800   3156   3211  .0317
3830 42.2900   3203   3211  .0312
3831 42.3000   3175   3213  .0315
3832 42.3100   3250   3219  .0308
3833 42.3200   3293   3225  .0304
3834 42.3300   3201   3235  .0312
3835 42.3400   3159   3247  .0317
3836 42.3500   3094   3260  .0323
3837 42.3600   3139   3277  .0319
3838 42.3700   3155   3293  .0317
3839 42.3800   3164   3309  .0316
3840 42.3900   3156   3324  .0317
3841 42.4000   3221   3335  .0310
3842 42.4100   3202   3342  .0312
3843 42.4200   3130   3345  .0319
3844 42.4300   3200   3345  .0313
3845 42.4400   3263   3340  .0306
3846 42.4500   3255   3332  .0307
3847 42.4600   3287   3322  .0304
3848 42.4700   3291   3310  .0304
3849 42.4800   3333   3298  .0300
3850 42.4900   3337   3285  .0300
3851 42.5000   3350   3272  .0299
3852 42.5100   3321   3261  .0301
3853 42.5200   3266   3253  .0306
3854 42.5300   3358   3243  .0298
3855 42.5400   3291   3236  .0304
3856 42.5500   3276   3232  .0305
3857 42.5600   3346   3229  .0299
3858 42.5700   3317   3228  .0301
3859 42.5800   3320   3229  .0301
3860 42.5900   3359   3233  .0298
3861 42.6000   3363   3238  .0297
3862 42.6100   3354   3246  .0298
3863 42.6200   3338   3255  .0300
3864 42.6300   3299   3266  .0303
3865 42.6400   3321   3279  .0301
3866 42.6500   3328   3294  .0300
3867 42.6600   3379   3311  .0296
3868 42.6700   3420   3332  .0292
3869 42.6800   3450   3355  .0290
3870 42.6900   3481   3381  .0287
3871 42.7000   3408   3409  .0293
3872 42.7100   3448   3441  .0290
3873 42.7200   3489   3476  .0287
3874 42.7300   3547   3515  .0282
3875 42.7400   3511   3556  .0285
3876 42.7500   3524   3599  .0284
3877 42.7600   3619   3643  .0276
3878 42.7700   3603   3688  .0278
3879 42.7800   3574   3730  .0280
3880 42.7900   3590   3769  .0279
3881 42.8000   3582   3804  .0279
3882 42.8100   3612   3833  .0277
3883 42.8200   3593   3857  .0278
3884 42.8300   3607   3875  .0277
3885 42.8400   3630   3891  .0275
3886 42.8500   3717   3904  .0269
3887 42.8600   3685   3914  .0271
3888 42.8700   3669   3922  .0273
3889 42.8800   3676   3931  .0272
3890 42.8900   3756   3932  .0266
3891 42.9000   3720   3928  .0269
3892 42.9100   3765   3918  .0266
3893 42.9200   3750   3900  .0267
3894 42.9300   3734   3875  .0268
3895 42.9400   3765   3844  .0266
3896 42.9500   3825   3808  .0261
3897 42.9600   3814   3769  .0262
3898 42.9700   3673   3728  .0272
3899 42.9800   3696   3685  .0271
3900 42.9900   3704   3642  .0270
3901 43.0000   3664   3601  .0273
3902 43.0100   3592   3562  .0278
3903 43.0200   3542   3527  .0282
3904 43.0300   3559   3494  .0281
3905 43.0400   3483   3464  .0287
3906 43.0500   3448   3438  .0290
3907 43.0600   3422   3414  .0292
3908 43.0700   3404   3392  .0294
3909 43.0800   3437   3371  .0291
3910 43.0900   3333   3351  .0300
3911 43.1000   3314   3331  .0302
3912 43.1100   3286   3311  .0304
3913 43.1200   3236   3292  .0309
3914 43.1300   3164   3274  .0316
3915 43.1400   3149   3256  .0318
3916 43.1500   3234   3236  .0309
3917 43.1600   3240   3220  .0309
3918 43.1700   3189   3206  .0314
3919 43.1800   3132   3194  .0319
3920 43.1900   3209   3183  .0312
3921 43.2000   3202   3175  .0312
3922 43.2100   3214   3168  .0311
3923 43.2200   3152   3163  .0317
3924 43.2300   3198   3159  .0313
3925 43.2400   3173   3156  .0315
3926 43.2500   3159   3154  .0317
3927 43.2600   3168   3152  .0316
3928 43.2700   3116   3150  .0321
3929 43.2800   3190   3148  .0313
3930 43.2900   3076   3146  .0325
3931 43.3000   3113   3145  .0321
3932 43.3100   3182   3144  .0314
3933 43.3200   3171   3145  .0315
3934 43.3300   3221   3147  .0310
3935 43.3400   3192   3150  .0313
3936 43.3500   3170   3155  .0315
3937 43.3600   3186   3163  .0314
3938 43.3700   3135   3173  .0319
3939 43.3800   3202   3187  .0312
3940 43.3900   3224   3204  .0310
3941 43.4000   3328   3221  .0300
3942 43.4100   3304   3244  .0303
3943 43.4200   3296   3270  .0303
3944 43.4300   3306   3300  .0302
3945 43.4400   3356   3333  .0298
3946 43.4500   3360   3368  .0298
3947 43.4600   3377   3404  .0296
3948 43.4700   3425   3441  .0292
3949 43.4800   3498   3477  .0286
3950 43.4900   3505   3510  .0285
3951 43.5000   3530   3540  .0283
3952 43.5100   3465   3564  .0289
3953 43.5200   3527   3586  .0284
3954 43.5300   3579   3602  .0279
3955 43.5400   3645   3613  .0274
3956 43.5500   3634   3622  .0275
3957 43.5600   3621   3630  .0276
3958 43.5700   3623   3636  .0276
3959 43.5800   3675   3642  .0272
3960 43.5900   3656   3648  .0274
3961 43.6000   3646   3655  .0274
3962 43.6100   3689   3663  .0271
3963 43.6200   3731   3669  .0268
3964 43.6300   3684   3677  .0271
3965 43.6400   3706   3683  .0270
3966 43.6500   3626   3689  .0276
3967 43.6600   3654   3694  .0274
3968 43.6700   3653   3696  .0274
3969 43.6800   3618   3693  .0276
3970 43.6900   3643   3686  .0274
3971 43.7000   3647   3674  .0274
3972 43.7100   3676   3657  .0272
3973 43.7200   3666   3636  .0273
3974 43.7300   3608   3613  .0277
3975 43.7400   3636   3586  .0275
3976 43.7500   3532   3560  .0283
3977 43.7600   3491   3533  .0286
3978 43.7700   3585   3507  .0279
3979 43.7800   3638   3483  .0275
3980 43.7900   3544   3460  .0282
3981 43.8000   3592   3440  .0278
3982 43.8100   3561   3422  .0281
3983 43.8200   3538   3407  .0283
3984 43.8300   3505   3395  .0285
3985 43.8400   3525   3384  .0284
3986 43.8500   3452   3376  .0290
3987 43.8600   3440   3369  .0291
3988 43.8700   3390   3363  .0295
3989 43.8800   3402   3359  .0294
3990 43.8900   3391   3357  .0295
3991 43.9000   3406   3357  .0294
3992 43.9100   3462   3360  .0289
3993 43.9200   3418   3365  .0293
3994 43.9300   3433   3373  .0291
3995 43.9400   3419   3384  .0292
3996 43.9500   3473   3400  .0288
3997 43.9600   3425   3419  .0292
3998 43.9700   3521   3443  .0284
3999 43.9800   3595   3470  .0278
4000 43.9900   3595   3502  .0278
4001 44.0000   3611   3538  .0277
4002 44.0100   3672   3577  .0272
4003 44.0200   3718   3620  .0269
4004 44.0300   3612   3665  .0277
4005 44.0400   3594   3712  .0278
4006 44.0500   3732   3760  .0268
4007 44.0600   3727   3808  .0268
4008 44.0700   3806   3856  .0263
4009 44.0800   3896   3901  .0257
4010 44.0900   3866   3944  .0259
4011 44.1000   3872   3982  .0258
4012 44.1100   3886   4015  .0257
4013 44.1200   3883   4045  .0258
4014 44.1300   3946   4070  .0253
4015 44.1400   3993   4090  .0250
4016 44.1500   4005   4109  .0250
4017 44.1600   4104   4123  .0244
4018 44.1700   4095   4134  .0244
4019 44.1800   4179   4140  .0239
4020 44.1900   4102   4144  .0244
4021 44.2000   4072   4142  .0246
4022 44.2100   4022   4137  .0249
4023 44.2200   3953   4126  .0253
4024 44.2300   3862   4111  .0259
4025 44.2400   3921   4089  .0255
4026 44.2500   3883   4060  .0258
4027 44.2600   3946   4025  .0253
4028 44.2700   3860   3985  .0259
4029 44.2800   3914   3943  .0255
4030 44.2900   3788   3898  .0264
4031 44.3000   3770   3853  .0265
4032 44.3100   3762   3807  .0266
4033 44.3200   3771   3764  .0265
4034 44.3300   3669   3722  .0273
4035 44.3400   3727   3684  .0268
4036 44.3500   3668   3650  .0273
4037 44.3600   3637   3618  .0275
4038 44.3700   3676   3591  .0272
4039 44.3800   3590   3568  .0279
4040 44.3900   3587   3548  .0279
4041 44.4000   3559   3531  .0281
4042 44.4100   3568   3516  .0280
4043 44.4200   3574   3504  .0280
4044 44.4300   3603   3493  .0278
4045 44.4400   3609   3486  .0277
4046 44.4500   3540   3484  .0282
4047 44.4600   3544   3483  .0282
4048 44.4700   3535   3486  .0283
4049 44.4800   3579   3493  .0279
4050 44.4900   3636   3504  .0275
4051 44.5000   3624   3519  .0276
4052 44.5100   3688   3538  .0271
4053 44.5200   3737   3562  .0268
4054 44.5300   3732   3587  .0268
4055 44.5400   3759   3620  .0266
4056 44.5500   3770   3656  .0265
4057 44.5600   3779   3695  .0265
4058 44.5700   3824   3736  .0262
4059 44.5800   3722   3777  .0269
4060 44.5900   3728   3817  .0268
4061 44.6000   3774   3852  .0265
4062 44.6100   3817   3880  .0262
4063 44.6200   3852   3899  .0260
4064 44.6300   3849   3909  .0260
4065 44.6400   3816   3912  .0262
4066 44.6500   3825   3904  .0261
4067 44.6600   3876   3893  .0258
4068 44.6700   3960   3876  .0253
4069 44.6800   3934   3853  .0254
4070 44.6900   3865   3825  .0259
4071 44.7000   3797   3793  .0263
4072 44.7100   3832   3757  .0261
4073 44.7200   3769   3719  .0265
4074 44.7300   3715   3680  .0269
4075 44.7400   3764   3640  .0266
4076 44.7500   3754   3601  .0266
4077 44.7600   3691   3562  .0271
4078 44.7700   3631   3524  .0275
4079 44.7800   3583   3488  .0279
4080 44.7900   3546   3454  .0282
4081 44.8000   3488   3423  .0287
4082 44.8100   3472   3394  .0288
4083 44.8200   3413   3368  .0293
4084 44.8300   3376   3345  .0296
4085 44.8400   3346   3325  .0299
4086 44.8500   3311   3308  .0302
4087 44.8600   3368   3294  .0297
4088 44.8700   3329   3282  .0300
4089 44.8800   3321   3273  .0301
4090 44.8900   3341   3266  .0299
4091 44.9000   3332   3261  .0300
4092 44.9100   3240   3257  .0309
4093 44.9200   3294   3255  .0304
4094 44.9300   3270   3254  .0306
4095 44.9400   3174   3254  .0315
4096 44.9500   3142   3254  .0318
4097 44.9600   3182   3254  .0314
4098 44.9700   3231   3255  .0310
4099 44.9800   3256   3256  .0307
4100 44.9900   3219   3258  .0311
4101 45.0000   3282   3260  .0305
4102 45.0100   3285   3264  .0304
4103 45.0200   3213   3268  .0311
4104 45.0300   3222   3275  .0310
4105 45.0400   3319   3283  .0301
4106 45.0500   3318   3293  .0301
4107 45.0600   3289   3307  .0304
4108 45.0700   3360   3322  .0298
4109 45.0800   3370   3341  .0297
4110 45.0900   3337   3361  .0300
4111 45.1000   3392   3384  .0295
4112 45.1100   3441   3408  .0291
4113 45.1200   3474   3433  .0288
4114 45.1300   3484   3459  .0287
4115 45.1400   3465   3486  .0289
4116 45.1500   3547   3513  .0282
4117 45.1600   3618   3541  .0276
4118 45.1700   3614   3570  .0277
4119 45.1800   3616   3600  .0277
4120 45.1900   3695   3632  .0271
4121 45.2000   3703   3666  .0270
4122 45.2100   3640   3700  .0275
4123 45.2200   3694   3733  .0271
4124 45.2300   3777   3767  .0265
4125 45.2400   3770   3798  .0265
4126 45.2500   3756   3826  .0266
4127 45.2600   3826   3846  .0261
4128 45.2700   3922   3866  .0255
4129 45.2800   3892   3881  .0257
4130 45.2900   3864   3891  .0259
4131 45.3000   3867   3898  .0259
4132 45.3100   3863   3903  .0259
4133 45.3200   3879   3906  .0258
4134 45.3300   3822   3910  .0262
4135 45.3400   3807   3913  .0263
4136 45.3500   3875   3915  .0258
4137 45.3600   3809   3916  .0263
4138 45.3700   3863   3913  .0259
4139 45.3800   3836   3907  .0261
4140 45.3900   3827   3895  .0261
4141 45.4000   3887   3875  .0257
4142 45.4100   3729   3847  .0268
4143 45.4200   3721   3813  .0269
4144 45.4300   3722   3770  .0269
4145 45.4400   3700   3728  .0270
4146 45.4500   3712   3681  .0269
4147 45.4600   3670   3632  .0272
4148 45.4700   3545   3583  .0282
4149 45.4800   3565   3535  .0281
4150 45.4900   3489   3487  .0287
4151 45.5000   3451   3442  .0290
4152 45.5100   3409   3400  .0293
4153 45.5200   3368   3361  .0297
4154 45.5300   3361   3325  .0298
4155 45.5400   3352   3292  .0298
4156 45.5500   3285   3263  .0304
4157 45.5600   3240   3237  .0309
4158 45.5700   3253   3214  .0307
4159 45.5800   3196   3195  .0313
4160 45.5900   3132   3178  .0319
4161 45.6000   3107   3164  .0322
4162 45.6100   3160   3153  .0316
4163 45.6200   3154   3145  .0317
4164 45.6300   3151   3140  .0317
4165 45.6400   3093   3137  .0323
4166 45.6500   3097   3137  .0323
4167 45.6600   3040   3138  .0329
4168 45.6700   3110   3141  .0322
4169 45.6800   3100   3145  .0323
4170 45.6900   3105   3150  .0322
4171 45.7000   3096   3154  .0323
4172 45.7100   3073   3157  .0325
4173 45.7200   3127   3159  .0320
4174 45.7300   3126   3159  .0320
4175 45.7400   3130   3158  .0319
4176 45.7500   3202   3155  .0312
4177 45.7600   3193   3151  .0313
4178 45.7700   3171   3144  .0315
4179 45.7800   3126   3139  .0320
4180 45.7900   3127   3133  .0320
4181 45.8000   3126   3128  .0320
4182 45.8100   3186   3123  .0314
4183 45.8200   3090   3120  .0324
4184 45.8300   3114   3115  .0321
4185 45.8400   3178   3115  .0315
4186 45.8500   3138   3118  .0319
4187 45.8600   3124   3121  .0320
4188 45.8700   3083   3127  .0324
4189 45.8800   3111   3136  .0321
4190 45.8900   3121   3146  .0320
4191 45.9000   3157   3157  .0317
4192 45.9100   3151   3172  .0317
4193 45.9200   3099   3189  .0323
4194 45.9300   3181   3206  .0314
4195 45.9400   3179   3225  .0315
4196 45.9500   3190   3245  .0313
4197 45.9600   3222   3264  .0310
4198 45.9700   3255   3283  .0307
4199 45.9800   3229   3299  .0310
4200 45.9900   3191   3311  .0313
4201 46.0000   3243   3325  .0308
4202 46.0100   3350   3338  .0299
4203 46.0200   3312   3349  .0302
4204 46.0300   3304   3359  .0303
4205 46.0400   3333   3369  .0300
4206 46.0500   3402   3379  .0294
4207 46.0600   3421   3390  .0292
4208 46.0700   3466   3403  .0289
4209 46.0800   3417   3417  .0293
4210 46.0900   3466   3433  .0289
4211 46.1000   3491   3451  .0286
4212 46.1100   3631   3469  .0275
4213 46.1200   3565   3488  .0281
4214 46.1300   3579   3505  .0279
4215 46.1400   3580   3521  .0279
4216 46.1500   3664   3535  .0273
4217 46.1600   3656   3547  .0274
4218 46.1700   3572   3556  .0280
4219 46.1800   3535   3562  .0283
4220 46.1900   3612   3563  .0277
4221 46.2000   3632   3561  .0275
4222 46.2100   3592   3555  .0278
4223 46.2200   3491   3547  .0286
4224 46.2300   3463   3538  .0289
4225 46.2400   3414   3528  .0293
4226 46.2500   3452   3518  .0290
4227 46.2600   3421   3510  .0292
4228 46.2700   3485   3502  .0287
4229 46.2800   3473   3496  .0288
4230 46.2900   3459   3492  .0289
4231 46.3000   3435   3488  .0291
4232 46.3100   3434   3484  .0291
4233 46.3200   3451   3478  .0290
4234 46.3300   3431   3471  .0291
4235 46.3400   3351   3460  .0298
4236 46.3500   3330   3441  .0300
4237 46.3600   3419   3424  .0292
4238 46.3700   3333   3403  .0300
4239 46.3800   3341   3381  .0299
4240 46.3900   3294   3355  .0304
4241 46.4000   3297   3328  .0303
4242 46.4100   3241   3298  .0309
4243 46.4200   3207   3268  .0312
4244 46.4300   3295   3238  .0303
4245 46.4400   3281   3207  .0305
4246 46.4500   3229   3179  .0310
4247 46.4600   3192   3152  .0313
4248 46.4700   3132   3127  .0319
4249 46.4800   3089   3104  .0324
4250 46.4900   3121   3083  .0320
4251 46.5000   3179   3064  .0315
4252 46.5100   3182   3047  .0314
4253 46.5200   3104   3033  .0322
4254 46.5300   3068   3022  .0326
4255 46.5400   3094   3012  .0323
4256 46.5500   2979   3005  .0336
4257 46.5600   2985   2999  .0335
4258 46.5700   2972   2995  .0336
4259 46.5800   2915   2992  .0343
4260 46.5900   2987   2991  .0335
4261 46.6000   3080   2990  .0325
4262 46.6100   3042   2990  .0329
4263 46.6200   3014   2990  .0332
4264 46.6300   3009   2990  .0332
4265 46.6400   2948   2992  .0339
4266 46.6500   2965   2993  .0337
4267 46.6600   2984   2996  .0335
4268 46.6700   2966   3000  .0337
4269 46.6800   2997   3005  .0334
4270 46.6900   2999   3009  .0333
4271 46.7000   3042   3016  .0329
4272 46.7100   3046   3024  .0328
4273 46.7200   3004   3033  .0333
4274 46.7300   2954   3042  .0339
4275 46.7400   2991   3052  .0334
4276 46.7500   3032   3063  .0330
4277 46.7600   3043   3075  .0329
4278 46.7700   3052   3089  .0328
4279 46.7800   3052   3104  .0328
4280 46.7900   3095   3121  .0323
4281 46.8000   3100   3140  .0323
4282 46.8100   3121   3161  .0320
4283 46.8200   3176   3184  .0315
4284 46.8300   3168   3210  .0316
4285 46.8400   3139   3237  .0319
4286 46.8500   3117   3265  .0321
4287 46.8600   3181   3294  .0314
4288 46.8700   3241   3320  .0309
4289 46.8800   3223   3347  .0310
4290 46.8900   3229   3372  .0310
4291 46.9000   3272   3395  .0306
4292 46.9100   3360   3418  .0298
4293 46.9200   3412   3441  .0293
4294 46.9300   3374   3464  .0296
4295 46.9400   3379   3488  .0296
4296 46.9500   3423   3512  .0292
4297 46.9600   3474   3536  .0288
4298 46.9700   3463   3559  .0289
4299 46.9800   3440   3581  .0291
4300 46.9900   3464   3600  .0289
4301 47.0000   3553   3615  .0281
4302 47.0100   3583   3628  .0279
4303 47.0200   3659   3636  .0273
4304 47.0300   3619   3641  .0276
4305 47.0400   3562   3642  .0281
4306 47.0500   3607   3640  .0277
4307 47.0600   3619   3636  .0276
4308 47.0700   3647   3628  .0274
4309 47.0800   3663   3618  .0273
4310 47.0900   3716   3604  .0269
4311 47.1000   3684   3590  .0271
4312 47.1100   3692   3575  .0271
4313 47.1200   3731   3560  .0268
4314 47.1300   3731   3545  .0268
4315 47.1400   3653   3529  .0274
4316 47.1500   3677   3516  .0272
4317 47.1600   3593   3505  .0278
4318 47.1700   3602   3494  .0278
4319 47.1800   3654   3483  .0274
4320 47.1900   3566   3470  .0280
4321 47.2000   3526   3455  .0284
4322 47.2100   3443   3438  .0290
4323 47.2200   3471   3417  .0288
4324 47.2300   3404   3393  .0294
4325 47.2400   3365   3366  .0297
4326 47.2500   3310   3337  .0302
4327 47.2600   3263   3307  .0306
4328 47.2700   3259   3276  .0307
4329 47.2800   3237   3247  .0309
4330 47.2900   3203   3217  .0312
4331 47.3000   3220   3189  .0311
4332 47.3100   3175   3163  .0315
4333 47.3200   3050   3139  .0328
4334 47.3300   3071   3118  .0326
4335 47.3400   3056   3099  .0327
4336 47.3500   3019   3083  .0331
4337 47.3600   2942   3071  .0340
4338 47.3700   2952   3061  .0339
4339 47.3800   2927   3054  .0342
4340 47.3900   2916   3049  .0343
4341 47.4000   2917   3046  .0343
4342 47.4100   2977   3044  .0336
4343 47.4200   2941   3042  .0340
4344 47.4300   2900   3040  .0345
4345 47.4400   2861   3037  .0350
4346 47.4500   2860   3031  .0350
4347 47.4600   2804   3023  .0357
4348 47.4700   2823   3013  .0354
4349 47.4800   2854   3001  .0350
4350 47.4900   2834   2988  .0353
4351 47.5000   2817   2973  .0355
4352 47.5100   2831   2958  .0353
4353 47.5200   2878   2941  .0347
4354 47.5300   2889   2926  .0346
4355 47.5400   2810   2910  .0356
4356 47.5500   2910   2896  .0344
4357 47.5600   2855   2883  .0350
4358 47.5700   2794   2871  .0358
4359 47.5800   2724   2860  .0367
4360 47.5900   2747   2851  .0364
4361 47.6000   2763   2842  .0362
4362 47.6100   2736   2836  .0365
4363 47.6200   2739   2830  .0365
4364 47.6300   2755   2825  .0363
4365 47.6400   2728   2821  .0367
4366 47.6500   2673   2819  .0374
4367 47.6600   2737   2818  .0365
4368 47.6700   2753   2817  .0363
4369 47.6800   2650   2818  .0377
4370 47.6900   2718   2819  .0368
4371 47.7000   2804   2820  .0357
4372 47.7100   2792   2823  .0358
4373 47.7200   2772   2823  .0361
4374 47.7300   2749   2824  .0364
4375 47.7400   2694   2826  .0371
4376 47.7500   2764   2826  .0362
4377 47.7600   2767   2825  .0361
4378 47.7700   2791   2822  .0358
4379 47.7800   2758   2819  .0363
4380 47.7900   2756   2816  .0363
4381 47.8000   2828   2812  .0354
4382 47.8100   2810   2809  .0356
4383 47.8200   2830   2806  .0353
4384 47.8300   2839   2803  .0352
4385 47.8400   2821   2802  .0354
4386 47.8500   2802   2801  .0357
4387 47.8600   2771   2802  .0361
4388 47.8700   2797   2803  .0358
4389 47.8800   2819   2807  .0355
4390 47.8900   2798   2810  .0357
4391 47.9000   2776   2816  .0360
4392 47.9100   2757   2822  .0363
4393 47.9200   2718   2828  .0368
4394 47.9300   2790   2836  .0358
4395 47.9400   2803   2840  .0357
4396 47.9500   2804   2845  .0357
4397 47.9600   2833   2851  .0353
4398 47.9700   2788   2856  .0359
4399 47.9800   2846   2862  .0351
4400 47.9900   2910   2869  .0344
4401 48.0000   2880   2874  .0347
4402 48.0100   2906   2880  .0344
4403 48.0200   2940   2885  .0340
4404 48.0300   2904   2888  .0344
4405 48.0400   2898   2890  .0345
4406 48.0500   2897   2891  .0345
4407 48.0600   2926   2890  .0342
4408 48.0700   2891   2888  .0346
4409 48.0800   2933   2884  .0341
4410 48.0900   2965   2880  .0337
4411 48.1000   2920   2875  .0342
4412 48.1100   2932   2871  .0341
4413 48.1200   2936   2867  .0341
4414 48.1300   2879   2865  .0347
4415 48.1400   2884   2863  .0347
4416 48.1500   2978   2863  .0336
4417 48.1600   3033   2864  .0330
4418 48.1700   2998   2868  .0334
4419 48.1800   3044   2873  .0329
4420 48.1900   3057   2879  .0327
4421 48.2000   2993   2887  .0334
4422 48.2100   2914   2894  .0343
4423 48.2200   2962   2902  .0338
4424 48.2300   2940   2910  .0340
4425 48.2400   2985   2918  .0335
4426 48.2500   2970   2925  .0337
4427 48.2600   2993   2932  .0334
4428 48.2700   2929   2939  .0341
4429 48.2800   2881   2944  .0347
4430 48.2900   2923   2947  .0342
4431 48.3000   2957   2950  .0338
4432 48.3100   2939   2953  .0340
4433 48.3200   2962   2956  .0338
4434 48.3300   2972   2959  .0336
4435 48.3400   2988   2963  .0335
4436 48.3500   2949   2968  .0339
4437 48.3600   2953   2974  .0339
4438 48.3700   2989   2982  .0335
4439 48.3800   2931   2992  .0341
4440 48.3900   2917   3003  .0343
4441 48.4000   3028   3014  .0330
4442 48.4100   2973   3026  .0336
4443 48.4200   3033   3037  .0330
4444 48.4300   3073   3047  .0325
4445 48.4400   3002   3056  .0333
4446 48.4500   2990   3062  .0334
4447 48.4600   3013   3067  .0332
4448 48.4700   3028   3069  .0330
4449 48.4800   2986   3067  .0335
4450 48.4900   2999   3062  .0333
4451 48.5000   2915   3056  .0343
4452 48.5100   2995   3046  .0334
4453 48.5200   2991   3034  .0334
4454 48.5300   2957   3021  .0338
4455 48.5400   2936   3005  .0341
4456 48.5500   2964   2988  .0337
4457 48.5600   2949   2971  .0339
4458 48.5700   3012   2955  .0332
4459 48.5800   2941   2939  .0340
4460 48.5900   2905   2923  .0344
4461 48.6000   2871   2908  .0348
4462 48.6100   2869   2895  .0349
4463 48.6200   2864   2884  .0349
4464 48.6300   2883   2875  .0347
4465 48.6400   2844   2864  .0352
4466 48.6500   2937   2859  .0340
4467 48.6600   2866   2855  .0349
4468 48.6700   2860   2853  .0350
4469 48.6800   2832   2853  .0353
4470 48.6900   2824   2853  .0354
4471 48.7000   2787   2855  .0359
4472 48.7100   2771   2858  .0361
4473 48.7200   2802   2861  .0357
4474 48.7300   2813   2862  .0355
4475 48.7400   2778   2864  .0360
4476 48.7500   2763   2865  .0362
4477 48.7600   2794   2866  .0358
4478 48.7700   2776   2863  .0360
4479 48.7800   2783   2862  .0359
4480 48.7900   2794   2861  .0358
4481 48.8000   2775   2858  .0360
4482 48.8100   2771   2856  .0361
4483 48.8200   2788   2854  .0359
4484 48.8300   2829   2853  .0353
4485 48.8400   2849   2850  .0351
4486 48.8500   2889   2851  .0346
4487 48.8600   2855   2852  .0350
4488 48.8700   2893   2855  .0346
4489 48.8800   2814   2859  .0355
4490 48.8900   2914   2863  .0343
4491 48.9000   2912   2869  .0343
4492 48.9100   2914   2877  .0343
4493 48.9200   2880   2887  .0347
4494 48.9300   2911   2898  .0344
4495 48.9400   2967   2910  .0337
4496 48.9500   2979   2925  .0336
4497 48.9600   2979   2942  .0336
4498 48.9700   2947   2960  .0339
4499 48.9800   2975   2977  .0336
4500 48.9900   2991   2998  .0334
4501 49.0000   3065   3018  .0326
4502 49.0100   3043   3038  .0329
4503 49.0200   3084   3056  .0324
4504 49.0300   3063   3070  .0326
4505 49.0400   3115   3080  .0321
4506 49.0500   3086   3084  .0324
4507 49.0600   3029   3084  .0330
4508 49.0700   3127   3080  .0320
4509 49.0800   3157   3071  .0317
4510 49.0900   3168   3058  .0316
4511 49.1000   3185   3043  .0314
4512 49.1100   3158   3025  .0317
4513 49.1200   3132   3006  .0319
4514 49.1300   3105   2987  .0322
4515 49.1400   3045   2969  .0328
4516 49.1500   2988   2951  .0335
4517 49.1600   3057   2935  .0327
4518 49.1700   3059   2921  .0327
4519 49.1800   3039   2908  .0329
4520 49.1900   2995   2897  .0334
4521 49.2000   2950   2886  .0339
4522 49.2100   2906   2877  .0344
4523 49.2200   2872   2869  .0348
4524 49.2300   2828   2861  .0354
4525 49.2400   2839   2854  .0352
4526 49.2500   2848   2846  .0351
4527 49.2600   2824   2840  .0354
4528 49.2700   2838   2834  .0352
4529 49.2800   2837   2828  .0352
4530 49.2900   2815   2823  .0355
4531 49.3000   2796   2819  .0358
4532 49.3100   2856   2815  .0350
4533 49.3200   2817   2813  .0355
4534 49.3300   2826   2812  .0354
4535 49.3400   2859   2813  .0350
4536 49.3500   2909   2815  .0344
4537 49.3600   2950   2818  .0339
4538 49.3700   2937   2823  .0340
4539 49.3800   2916   2829  .0343
4540 49.3900   2918   2837  .0343
4541 49.4000   2871   2846  .0348
4542 49.4100   2903   2856  .0344
4543 49.4200   2957   2867  .0338
4544 49.4300   2894   2878  .0346
4545 49.4400   2940   2889  .0340
4546 49.4500   2913   2900  .0343
4547 49.4600   2940   2910  .0340
4548 49.4700   2997   2919  .0334
4549 49.4800   3008   2929  .0332
4550 49.4900   2964   2937  .0337
4551 49.5000   2959   2946  .0338
4552 49.5100   2989   2955  .0335
4553 49.5200   3034   2964  .0330
4554 49.5300   2993   2975  .0334
4555 49.5400   2976   2988  .0336
4556 49.5500   3072   3002  .0326
4557 49.5600   3105   3017  .0322
4558 49.5700   3126   3034  .0320
4559 49.5800   3053   3052  .0328
4560 49.5900   3080   3072  .0325
4561 49.6000   3096   3094  .0323
4562 49.6100   3124   3117  .0320
4563 49.6200   3202   3143  .0312
4564 49.6300   3176   3171  .0315
4565 49.6400   3157   3201  .0317
4566 49.6500   3177   3233  .0315
4567 49.6600   3190   3266  .0313
4568 49.6700   3161   3298  .0316
4569 49.6800   3277   3329  .0305
4570 49.6900   3328   3357  .0300
4571 49.7000   3248   3378  .0308
4572 49.7100   3253   3394  .0307
4573 49.7200   3226   3404  .0310
4574 49.7300   3287   3409  .0304
4575 49.7400   3372   3409  .0297
4576 49.7500   3327   3405  .0301
4577 49.7600   3323   3398  .0301
4578 49.7700   3327   3389  .0301
4579 49.7800   3251   3378  .0308
4580 49.7900   3308   3368  .0302
4581 49.8000   3398   3358  .0294
4582 49.8100   3393   3348  .0295
4583 49.8200   3344   3339  .0299
4584 49.8300   3384   3330  .0296
4585 49.8400   3288   3320  .0304
4586 49.8500   3268   3307  .0306
4587 49.8600   3357   3292  .0298
4588 49.8700   3303   3276  .0303
4589 49.8800   3293   3259  .0304
4590 49.8900   3296   3242  .0303
4591 49.9000   3276   3226  .0305
4592 49.9100   3275   3209  .0305
4593 49.9200   3264   3195  .0306
4594 49.9300   3248   3181  .0308
4595 49.9400   3261   3170  .0307
4596 49.9500   3207   3161  .0312
4597 49.9600   3254   3154  .0307
4598 49.9700   3246   3150  .0308
4599 49.9800   3227   3147  .0310
4600 49.9900   3184   3146  .0314
4601 50.0000   3226   3147  .0310
4602 50.0100   3304   3148  .0303
4603 50.0200   3215   3147  .0311
4604 50.0300   3224   3144  .0310
4605 50.0400   3169   3138  .0316
4606 50.0500   3138   3128  .0319
4607 50.0600   3161   3118  .0316
4608 50.0700   3109   3106  .0322
4609 50.0800   3066   3094  .0326
4610 50.0900   3058   3082  .0327
4611 50.1000   3148   3070  .0318
4612 50.1100   3070   3058  .0326
4613 50.1200   3051   3049  .0328
4614 50.1300   3051   3040  .0328
4615 50.1400   3064   3034  .0326
4616 50.1500   3068   3029  .0326
4617 50.1600   3071   3026  .0326
4618 50.1700   3069   3025  .0326
4619 50.1800   3099   3024  .0323
4620 50.1900   3019   3023  .0331
4621 50.2000   3012   3023  .0332
4622 50.2100   3028   3023  .0330
4623 50.2200   3008   3022  .0332
4624 50.2300   3000   3021  .0333
4625 50.2400   2945   3016  .0340
4626 50.2500   2998   3014  .0334
4627 50.2600   3014   3011  .0332
4628 50.2700   3080   3010  .0325
4629 50.2800   3082   3009  .0324
4630 50.2900   3073   3008  .0325
4631 50.3000   3072   3008  .0326
4632 50.3100   3038   3008  .0329
4633 50.3200   3035   3008  .0329
4634 50.3300   3029   3007  .0330
4635 50.3400   3086   3003  .0324
4636 50.3500   3133   2997  .0319
4637 50.3600   3127   2989  .0320
4638 50.3700   3045   2979  .0328
4639 50.3800   3060   2967  .0327
4640 50.3900   2969   2954  .0337
4641 50.4000   3007   2941  .0333
4642 50.4100   2996   2928  .0334
4643 50.4200   2949   2916  .0339
4644 50.4300   2957   2905  .0338
4645 50.4400   2972   2894  .0336
4646 50.4500   2949   2885  .0339
4647 50.4600   2926   2877  .0342
4648 50.4700   2894   2871  .0346
4649 50.4800   2905   2864  .0344
4650 50.4900   2937   2859  .0340
4651 50.5000   2873   2852  .0348
4652 50.5100   2835   2846  .0353
4653 50.5200   2832   2840  .0353
4654 50.5300   2855   2834  .0350
4655 50.5400   2903   2826  .0344
4656 50.5500   2916   2818  .0343
4657 50.5600   2878   2809  .0347
4658 50.5700   2886   2800  .0347
4659 50.5800   2816   2791  .0355
4660 50.5900   2812   2783  .0356
4661 50.6000   2841   2775  .0352
4662 50.6100   2836   2767  .0353
4663 50.6200   2817   2760  .0355
4664 50.6300   2835   2753  .0353
4665 50.6400   2792   2746  .0358
4666 50.6500   2819   2740  .0355
4667 50.6600   2764   2736  .0362
4668 50.6700   2804   2731  .0357
4669 50.6800   2809   2727  .0356
4670 50.6900   2813   2723  .0355
4671 50.7000   2795   2720  .0358
4672 50.7100   2720   2718  .0368
4673 50.7200   2736   2717  .0365
4674 50.7300   2776   2717  .0360
4675 50.7400   2778   2717  .0360
4676 50.7500   2770   2719  .0361
4677 50.7600   2687   2722  .0372
4678 50.7700   2698   2726  .0371
4679 50.7800   2704   2731  .0370
4680 50.7900   2747   2737  .0364
4681 50.8000   2757   2741  .0363
4682 50.8100   2716   2749  .0368
4683 50.8200   2699   2758  .0371
4684 50.8300   2688   2765  .0372
4685 50.8400   2721   2774  .0368
4686 50.8500   2769   2781  .0361
4687 50.8600   2780   2789  .0360
4688 50.8700   2729   2796  .0366
4689 50.8800   2759   2802  .0362
4690 50.8900   2774   2806  .0360
4691 50.9000   2754   2809  .0363
4692 50.9100   2760   2811  .0362
4693 50.9200   2737   2812  .0365
4694 50.9300   2711   2811  .0369
4695 50.9400   2777   2810  .0360
4696 50.9500   2763   2809  .0362
4697 50.9600   2805   2808  .0357
4698 50.9700   2781   2807  .0360
4699 50.9800   2847   2808  .0351
4700 50.9900   2899   2808  .0345
4701 51.0000   2825   2810  .0354
4702 51.0100   2821   2812  .0354
4703 51.0200   2824   2814  .0354
4704 51.0300   2771   2816  .0361
4705 51.0400   2745   2817  .0364
4706 51.0500   2831   2816  .0353
4707 51.0600   2766   2813  .0362
4708 51.0700   2831   2810  .0353
4709 51.0800   2832   2805  .0353
4710 51.0900   2846   2800  .0351
4711 51.1000   2815   2795  .0355
4712 51.1100   2765   2789  .0362
4713 51.1200   2743   2784  .0365
4714 51.1300   2775   2779  .0360
4715 51.1400   2732   2776  .0366
4716 51.1500   2757   2775  .0363
4717 51.1600   2864   2775  .0349
4718 51.1700   2822   2778  .0354
4719 51.1800   2763   2782  .0362
4720 51.1900   2765   2787  .0362
4721 51.2000   2833   2793  .0353
4722 51.2100   2845   2799  .0351
4723 51.2200   2815   2804  .0355
4724 51.2300   2823   2808  .0354
4725 51.2400   2797   2809  .0358
4726 51.2500   2813   2808  .0355
4727 51.2600   2757   2804  .0363
4728 51.2700   2837   2798  .0352
4729 51.2800   2742   2791  .0365
4730 51.2900   2828   2783  .0354
4731 51.3000   2839   2775  .0352
4732 51.3100   2832   2766  .0353
4733 51.3200   2854   2758  .0350
4734 51.3300   2789   2750  .0359
4735 51.3400   2791   2744  .0358
4736 51.3500   2803   2739  .0357
4737 51.3600   2803   2736  .0357
4738 51.3700   2792   2735  .0358
4739 51.3800   2783   2736  .0359
4740 51.3900   2766   2738  .0362
4741 51.4000   2762   2743  .0362
4742 51.4100   2804   2748  .0357
4743 51.4200   2781   2755  .0360
4744 51.4300   2804   2763  .0357
4745 51.4400   2799   2770  .0357
4746 51.4500   2836   2777  .0353
4747 51.4600   2792   2784  .0358
4748 51.4700   2802   2785  .0357
4749 51.4800   2789   2789  .0359
4750 51.4900   2860   2791  .0350
4751 51.5000   2893   2789  .0346
4752 51.5100   2915   2787  .0343
4753 51.5200   2854   2782  .0350
4754 51.5300   2876   2775  .0348
4755 51.5400   2850   2768  .0351
4756 51.5500   2791   2758  .0358
4757 51.5600   2817   2748  .0355
4758 51.5700   2770   2737  .0361
4759 51.5800   2857   2725  .0350
4760 51.5900   2855   2713  .0350
4761 51.6000   2766   2702  .0362
4762 51.6100   2735   2691  .0366
4763 51.6200   2718   2678  .0368
4764 51.6300   2752   2668  .0363
4765 51.6400   2795   2660  .0358
4766 51.6500   2797   2653  .0358
4767 51.6600   2779   2647  .0360
4768 51.6700   2732   2642  .0366
4769 51.6800   2778   2639  .0360
4770 51.6900   2724   2636  .0367
4771 51.7000   2687   2635  .0372
4772 51.7100   2707   2635  .0369
4773 51.7200   2695   2636  .0371
4774 51.7300   2690   2638  .0372
4775 51.7400   2697   2641  .0371
4776 51.7500   2694   2644  .0371
4777 51.7600   2693   2648  .0371
4778 51.7700   2731   2652  .0366
4779 51.7800   2710   2656  .0369
4780 51.7900   2657   2660  .0376
4781 51.8000   2687   2665  .0372
4782 51.8100   2701   2667  .0370
4783 51.8200   2681   2673  .0373
4784 51.8300   2717   2679  .0368
4785 51.8400   2714   2687  .0368
4786 51.8500   2701   2696  .0370
4787 51.8600   2689   2706  .0372
4788 51.8700   2665   2716  .0375
4789 51.8800   2750   2728  .0364
4790 51.8900   2745   2740  .0364
4791 51.9000   2797   2753  .0358
4792 51.9100   2860   2764  .0350
4793 51.9200   2863   2776  .0349
4794 51.9300   2829   2787  .0353
4795 51.9400   2854   2796  .0350
4796 51.9500   2792   2802  .0358
4797 51.9600   2777   2806  .0360
4798 51.9700   2835   2806  .0353
4799 51.9800   2869   2805  .0349
4800 51.9900   2841   2801  .0352
4801 52.0000   2845   2795  .0351
4802 52.0100   2820   2788  .0355
4803 52.0200   2884   2780  .0347
4804 52.0300   2851   2773  .0351
4805 52.0400   2868   2766  .0349
4806 52.0500   2867   2759  .0349
4807 52.0600   2842   2752  .0352
4808 52.0700   2823   2746  .0354
4809 52.0800   2833   2742  .0353
4810 52.0900   2875   2740  .0348
4811 52.1000   2801   2737  .0357
4812 52.1100   2792   2737  .0358
4813 52.1200   2840   2735  .0352
4814 52.1300   2838   2737  .0352
4815 52.1400   2812   2741  .0356
4816 52.1500   2753   2746  .0363
4817 52.1600   2773   2752  .0361
4818 52.1700   2774   2759  .0360
4819 52.1800   2698   2766  .0371
4820 52.1900   2705   2773  .0370
4821 52.2000   2730   2780  .0366
4822 52.2100   2763   2786  .0362
4823 52.2200   2708   2792  .0369
4824 52.2300   2824   2798  .0354
4825 52.2400   2782   2803  .0359
4826 52.2500   2763   2809  .0362
4827 52.2600   2727   2814  .0367
4828 52.2700   2791   2821  .0358
4829 52.2800   2783   2827  .0359
4830 52.2900   2761   2833  .0362
4831 52.3000   2749   2839  .0364
4832 52.3100   2786   2842  .0359
4833 52.3200   2762   2844  .0362
4834 52.3300   2823   2846  .0354
4835 52.3400   2864   2847  .0349
4836 52.3500   2856   2847  .0350
4837 52.3600   2839   2848  .0352
4838 52.3700   2852   2849  .0351
4839 52.3800   2833   2850  .0353
4840 52.3900   2847   2852  .0351
4841 52.4000   2873   2855  .0348
4842 52.4100   2880   2858  .0347
4843 52.4200   2823   2861  .0354
4844 52.4300   2876   2862  .0348
4845 52.4400   2873   2862  .0348
4846 52.4500   2895   2859  .0345
4847 52.4600   2862   2853  .0349
4848 52.4700   2871   2846  .0348
4849 52.4800   2803   2837  .0357
4850 52.4900   2828   2827  .0354
4851 52.5000   2849   2815  .0351
4852 52.5100   2813   2802  .0355
4853 52.5200   2838   2788  .0352
4854 52.5300   2817   2774  .0355
4855 52.5400   2880   2761  .0347
4856 52.5500   2885   2748  .0347
4857 52.5600   2770   2735  .0361
4858 52.5700   2782   2724  .0359
4859 52.5800   2700   2713  .0370
4860 52.5900   2720   2703  .0368
4861 52.6000   2761   2695  .0362
4862 52.6100   2758   2688  .0363
4863 52.6200   2698   2682  .0371
4864 52.6300   2694   2676  .0371
4865 52.6400   2677   2671  .0374
4866 52.6500   2713   2667  .0369
4867 52.6600   2630   2663  .0380
4868 52.6700   2607   2660  .0384
4869 52.6800   2625   2658  .0381
4870 52.6900   2672   2656  .0374
4871 52.7000   2643   2657  .0378
4872 52.7100   2640   2658  .0379
4873 52.7200   2658   2661  .0376
4874 52.7300   2634   2665  .0380
4875 52.7400   2588   2670  .0386
4876 52.7500   2624   2678  .0381
4877 52.7600   2636   2687  .0379
4878 52.7700   2604   2697  .0384
4879 52.7800   2610   2708  .0383
4880 52.7900   2572   2720  .0389
4881 52.8000   2561   2733  .0390
4882 52.8100   2614   2745  .0383
4883 52.8200   2666   2755  .0375
4884 52.8300   2664   2765  .0375
4885 52.8400   2642   2774  .0379
4886 52.8500   2593   2782  .0386
4887 52.8600   2607   2788  .0384
4888 52.8700   2630   2792  .0380
4889 52.8800   2633   2794  .0380
4890 52.8900   2676   2793  .0374
4891 52.9000   2660   2790  .0376
4892 52.9100   2649   2787  .0378
4893 52.9200   2641   2784  .0379
4894 52.9300   2612   2780  .0383
4895 52.9400   2644   2776  .0378
4896 52.9500   2672   2773  .0374
4897 52.9600   2591   2771  .0386
4898 52.9700   2641   2770  .0379
4899 52.9800   2725   2770  .0367
4900 52.9900   2709   2772  .0369
4901 53.0000   2720   2774  .0368
4902 53.0100   2786   2776  .0359
4903 53.0200   2755   2780  .0363
4904 53.0300   2742   2783  .0365
4905 53.0400   2759   2786  .0362
4906 53.0500   2743   2789  .0365
4907 53.0600   2746   2793  .0364
4908 53.0700   2778   2796  .0360
4909 53.0800   2782   2798  .0359
4910 53.0900   2738   2801  .0365
4911 53.1000   2705   2802  .0370
4912 53.1100   2741   2805  .0365
4913 53.1200   2785   2808  .0359
4914 53.1300   2802   2812  .0357
4915 53.1400   2802   2817  .0357
4916 53.1500   2779   2823  .0360
4917 53.1600   2801   2831  .0357
4918 53.1700   2841   2838  .0352
4919 53.1800   2841   2845  .0352
4920 53.1900   2904   2851  .0344
4921 53.2000   2860   2854  .0350
4922 53.2100   2868   2854  .0349
4923 53.2200   2866   2850  .0349
4924 53.2300   2833   2843  .0353
4925 53.2400   2832   2834  .0353
4926 53.2500   2856   2824  .0350
4927 53.2600   2815   2812  .0355
4928 53.2700   2863   2797  .0349
4929 53.2800   2842   2784  .0352
4930 53.2900   2827   2770  .0354
4931 53.3000   2836   2756  .0353
4932 53.3100   2765   2742  .0362
4933 53.3200   2808   2728  .0356
4934 53.3300   2770   2714  .0361
4935 53.3400   2749   2700  .0364
4936 53.3500   2747   2687  .0364
4937 53.3600   2745   2674  .0364
4938 53.3700   2714   2661  .0368
4939 53.3800   2727   2650  .0367
4940 53.3900   2722   2639  .0367
4941 53.4000   2692   2628  .0371
4942 53.4100   2676   2619  .0374
4943 53.4200   2614   2610  .0383
4944 53.4300   2627   2603  .0381
4945 53.4400   2657   2597  .0376
4946 53.4500   2619   2591  .0382
4947 53.4600   2633   2587  .0380
4948 53.4700   2584   2584  .0387
4949 53.4800   2587   2582  .0387
4950 53.4900   2606   2581  .0384
4951 53.5000   2610   2581  .0383
4952 53.5100   2549   2581  .0392
4953 53.5200   2522   2583  .0397
4954 53.5300   2525   2585  .0396
4955 53.5400   2537   2587  .0394
4956 53.5500   2548   2588  .0392
4957 53.5600   2524   2590  .0396
4958 53.5700   2525   2591  .0396
4959 53.5800   2509   2592  .0399
4960 53.5900   2480   2591  .0403
4961 53.6000   2585   2590  .0387
4962 53.6100   2553   2588  .0392
4963 53.6200   2571   2585  .0389
4964 53.6300   2508   2582  .0399
4965 53.6400   2560   2579  .0391
4966 53.6500   2457   2575  .0407
4967 53.6600   2452   2572  .0408
4968 53.6700   2535   2569  .0394
4969 53.6800   2484   2567  .0403
4970 53.6900   2508   2564  .0399
4971 53.7000   2515   2563  .0398
4972 53.7100   2545   2562  .0393
4973 53.7200   2527   2563  .0396
4974 53.7300   2525   2564  .0396
4975 53.7400   2576   2565  .0388
4976 53.7500   2610   2569  .0383
4977 53.7600   2566   2573  .0390
4978 53.7700   2571   2577  .0389
4979 53.7800   2566   2583  .0390
4980 53.7900   2515   2589  .0398
4981 53.8000   2597   2595  .0385
4982 53.8100   2568   2602  .0389
4983 53.8200   2593   2610  .0386
4984 53.8300   2585   2618  .0387
4985 53.8400   2521   2625  .0397
4986 53.8500   2499   2633  .0400
4987 53.8600   2532   2639  .0395
4988 53.8700   2541   2644  .0394
4989 53.8800   2525   2647  .0396
4990 53.8900   2624   2647  .0381
4991 53.9000   2589   2644  .0386
4992 53.9100   2563   2641  .0390
4993 53.9200   2569   2636  .0389
4994 53.9300   2565   2631  .0390
4995 53.9400   2584   2625  .0387
4996 53.9500   2528   2618  .0396
4997 53.9600   2580   2610  .0388
4998 53.9700   2579   2601  .0388
4999 53.9800   2530   2593  .0395
5000 53.9900   2533   2584  .0395
5001 54.0000   2586   2575  .0387
5002 54.0100   2564   2567  .0390
5003 54.0200   2513   2560  .0398
5004 54.0300   2530   2554  .0395
5005 54.0400   2541   2549  .0394
5006 54.0500   2477   2545  .0404
5007 54.0600   2472   2542  .0405
5008 54.0700   2472   2539  .0405
5009 54.0800   2494   2536  .0401
5010 54.0900   2457   2533  .0407
5011 54.1000   2414   2530  .0414
5012 54.1100   2436   2527  .0411
5013 54.1200   2514   2526  .0398
5014 54.1300   2457   2525  .0407
5015 54.1400   2440   2523  .0410
5016 54.1500   2459   2522  .0407
5017 54.1600   2503   2520  .0400
5018 54.1700   2547   2518  .0393
5019 54.1800   2490   2516  .0402
5020 54.1900   2503   2513  .0400
5021 54.2000   2437   2511  .0410
5022 54.2100   2522   2508  .0397
5023 54.2200   2543   2505  .0393
5024 54.2300   2554   2503  .0392
5025 54.2400   2534   2499  .0395
5026 54.2500   2461   2497  .0406
5027 54.2600   2461   2495  .0406
5028 54.2700   2452   2493  .0408
5029 54.2800   2506   2490  .0399
5030 54.2900   2478   2488  .0404
5031 54.3000   2516   2486  .0397
5032 54.3100   2487   2484  .0402
5033 54.3200   2545   2483  .0393
5034 54.3300   2513   2481  .0398
5035 54.3400   2436   2480  .0411
5036 54.3500   2471   2480  .0405
5037 54.3600   2568   2480  .0389
5038 54.3700   2536   2482  .0394
5039 54.3800   2480   2484  .0403
5040 54.3900   2459   2488  .0407
5041 54.4000   2479   2492  .0403
5042 54.4100   2473   2498  .0404
5043 54.4200   2471   2506  .0405
5044 54.4300   2468   2514  .0405
5045 54.4400   2540   2523  .0394
5046 54.4500   2529   2534  .0395
5047 54.4600   2548   2544  .0392
5048 54.4700   2550   2554  .0392
5049 54.4800   2549   2563  .0392
5050 54.4900   2578   2570  .0388
5051 54.5000   2480   2574  .0403
5052 54.5100   2537   2576  .0394
5053 54.5200   2519   2575  .0397
5054 54.5300   2497   2573  .0400
5055 54.5400   2451   2569  .0408
5056 54.5500   2510   2564  .0398
5057 54.5600   2501   2559  .0400
5058 54.5700   2481   2554  .0403
5059 54.5800   2420   2549  .0413
5060 54.5900   2474   2545  .0404
5061 54.6000   2494   2541  .0401
5062 54.6100   2481   2539  .0403
5063 54.6200   2468   2536  .0405
5064 54.6300   2426   2535  .0412
5065 54.6400   2412   2533  .0415
5066 54.6500   2492   2533  .0401
5067 54.6600   2504   2532  .0399
5068 54.6700   2411   2530  .0415
5069 54.6800   2403   2528  .0416
5070 54.6900   2430   2527  .0412
5071 54.7000   2440   2525  .0410
5072 54.7100   2391   2522  .0418
5073 54.7200   2400   2517  .0417
5074 54.7300   2395   2513  .0418
5075 54.7400   2439   2508  .0410
5076 54.7500   2455   2503  .0407
5077 54.7600   2437   2497  .0410
5078 54.7700   2492   2492  .0401
5079 54.7800   2483   2486  .0403
5080 54.7900   2459   2481  .0407
5081 54.8000   2481   2475  .0403
5082 54.8100   2419   2469  .0413
5083 54.8200   2367   2465  .0422
5084 54.8300   2325   2461  .0430
5085 54.8400   2372   2457  .0422
5086 54.8500   2424   2454  .0413
5087 54.8600   2396   2451  .0417
5088 54.8700   2406   2450  .0416
5089 54.8800   2356   2448  .0424
5090 54.8900   2390   2447  .0418
5091 54.9000   2359   2447  .0424
5092 54.9100   2327   2447  .0430
5093 54.9200   2404   2448  .0416
5094 54.9300   2351   2449  .0425
5095 54.9400   2352   2450  .0425
5096 54.9500   2344   2451  .0427
5097 54.9600   2373   2452  .0421
5098 54.9700   2437   2453  .0410
5099 54.9800   2426   2454  .0412
5100 54.9900   2450   2455  .0408
5101 55.0000   2421   2457  .0413
5102 55.0100   2489   2457  .0402
5103 55.0200   2506   2460  .0399
5104 55.0300   2486   2465  .0402
5105 55.0400   2410   2470  .0415
5106 55.0500   2455   2476  .0407
5107 55.0600   2485   2484  .0402
5108 55.0700   2482   2492  .0403
5109 55.0800   2453   2502  .0408
5110 55.0900   2463   2512  .0406
5111 55.1000   2431   2524  .0411
5112 55.1100   2464   2534  .0406
5113 55.1200   2487   2546  .0402
5114 55.1300   2503   2558  .0400
5115 55.1400   2491   2570  .0401
5116 55.1500   2516   2582  .0397
5117 55.1600   2517   2595  .0397
5118 55.1700   2534   2609  .0395
5119 55.1800   2539   2622  .0394
5120 55.1900   2564   2636  .0390
5121 55.2000   2592   2650  .0386
5122 55.2100   2589   2663  .0386
5123 55.2200   2598   2674  .0385
5124 55.2300   2596   2683  .0385
5125 55.2400   2574   2689  .0389
5126 55.2500   2658   2692  .0376
5127 55.2600   2621   2692  .0382
5128 55.2700   2633   2689  .0380
5129 55.2800   2724   2685  .0367
5130 55.2900   2671   2679  .0374
5131 55.3000   2615   2672  .0382
5132 55.3100   2635   2664  .0380
5133 55.3200   2657   2656  .0376
5134 55.3300   2726   2648  .0367
5135 55.3400   2678   2640  .0373
5136 55.3500   2714   2633  .0368
5137 55.3600   2681   2625  .0373
5138 55.3700   2583   2616  .0387
5139 55.3800   2661   2608  .0376
5140 55.3900   2697   2598  .0371
5141 55.4000   2623   2589  .0381
5142 55.4100   2664   2580  .0375
5143 55.4200   2555   2572  .0391
5144 55.4300   2624   2565  .0381
5145 55.4400   2547   2558  .0393
5146 55.4500   2564   2552  .0390
5147 55.4600   2571   2546  .0389
5148 55.4700   2582   2541  .0387
5149 55.4800   2588   2536  .0386
5150 55.4900   2548   2531  .0392
5151 55.5000   2501   2527  .0400
5152 55.5100   2477   2522  .0404
5153 55.5200   2553   2516  .0392
5154 55.5300   2547   2511  .0393
5155 55.5400   2504   2504  .0399
5156 55.5500   2493   2498  .0401
5157 55.5600   2474   2491  .0404
5158 55.5700   2465   2484  .0406
5159 55.5800   2471   2476  .0405
5160 55.5900   2433   2469  .0411
5161 55.6000   2399   2462  .0417
5162 55.6100   2457   2454  .0407
5163 55.6200   2450   2447  .0408
5164 55.6300   2451   2439  .0408
5165 55.6400   2440   2433  .0410
5166 55.6500   2432   2426  .0411
5167 55.6600   2397   2420  .0417
5168 55.6700   2410   2415  .0415
5169 55.6800   2339   2408  .0428
5170 55.6900   2372   2404  .0422
5171 55.7000   2355   2400  .0425
5172 55.7100   2320   2397  .0431
5173 55.7200   2320   2395  .0431
5174 55.7300   2387   2395  .0419
5175 55.7400   2316   2395  .0432
5176 55.7500   2327   2396  .0430
5177 55.7600   2350   2397  .0426
5178 55.7700   2340   2399  .0427
5179 55.7800   2362   2401  .0423
5180 55.7900   2375   2405  .0421
5181 55.8000   2395   2408  .0418
5182 55.8100   2346   2411  .0426
5183 55.8200   2365   2413  .0423
5184 55.8300   2366   2413  .0423
5185 55.8400   2328   2412  .0430
5186 55.8500   2358   2410  .0424
5187 55.8600   2351   2407  .0425
5188 55.8700   2328   2402  .0430
5189 55.8800   2334   2397  .0428
5190 55.8900   2317   2392  .0432
5191 55.9000   2314   2387  .0432
5192 55.9100   2339   2381  .0428
5193 55.9200   2341   2376  .0427
5194 55.9300   2295   2371  .0436
5195 55.9400   2295   2367  .0436
5196 55.9500   2362   2363  .0423
5197 55.9600   2331   2359  .0429
5198 55.9700   2267   2357  .0441
5199 55.9800   2362   2356  .0423
5200 55.9900   2360   2355  .0424
5201 56.0000   2371   2354  .0422
5202 56.0100   2378   2353  .0421
5203 56.0200   2388   2351  .0419
5204 56.0300   2342   2350  .0427
5205 56.0400   2341   2347  .0427
5206 56.0500   2298   2344  .0435
5207 56.0600   2307   2341  .0433
5208 56.0700   2324   2337  .0430
5209 56.0800   2355   2333  .0425
5210 56.0900   2340   2329  .0427
5211 56.1000   2319   2325  .0431
5212 56.1100   2302   2321  .0434
5213 56.1200   2336   2317  .0428
5214 56.1300   2356   2314  .0424
5215 56.1400   2366   2311  .0423
5216 56.1500   2341   2308  .0427
5217 56.1600   2291   2306  .0436
5218 56.1700   2261   2304  .0442
5219 56.1800   2251   2303  .0444
5220 56.1900   2272   2303  .0440
5221 56.2000   2275   2303  .0440
5222 56.2100   2247   2303  .0445
5223 56.2200   2260   2304  .0442
5224 56.2300   2295   2305  .0436
5225 56.2400   2285   2307  .0438
5226 56.2500   2275   2308  .0440
5227 56.2600   2249   2308  .0445
5228 56.2700   2255   2309  .0443
5229 56.2800   2250   2309  .0444
5230 56.2900   2231   2309  .0448
5231 56.3000   2249   2307  .0445
5232 56.3100   2240   2306  .0446
5233 56.3200   2276   2306  .0439
5234 56.3300   2272   2306  .0440
5235 56.3400   2282   2307  .0438
5236 56.3500   2311   2307  .0433
5237 56.3600   2302   2308  .0434
5238 56.3700   2307   2310  .0433
5239 56.3800   2296   2312  .0436
5240 56.3900   2265   2314  .0442
5241 56.4000   2292   2317  .0436
5242 56.4100   2300   2320  .0435
5243 56.4200   2329   2323  .0429
5244 56.4300   2275   2327  .0440
5245 56.4400   2299   2331  .0435
5246 56.4500   2265   2336  .0442
5247 56.4600   2287   2340  .0437
5248 56.4700   2308   2343  .0433
5249 56.4800   2273   2347  .0440
5250 56.4900   2295   2349  .0436
5251 56.5000   2267   2350  .0441
5252 56.5100   2284   2350  .0438
5253 56.5200   2305   2350  .0434
5254 56.5300   2314   2349  .0432
5255 56.5400   2301   2348  .0435
5256 56.5500   2349   2346  .0426
5257 56.5600   2362   2344  .0423
5258 56.5700   2336   2341  .0428
5259 56.5800   2286   2339  .0437
5260 56.5900   2309   2336  .0433
5261 56.6000   2328   2334  .0430
5262 56.6100   2345   2333  .0426
5263 56.6200   2382   2332  .0420
5264 56.6300   2405   2331  .0416
5265 56.6400   2420   2332  .0413
5266 56.6500   2400   2332  .0417
5267 56.6600   2371   2333  .0422
5268 56.6700   2382   2334  .0420
5269 56.6800   2377   2335  .0421
5270 56.6900   2352   2337  .0425
5271 56.7000   2368   2339  .0422
5272 56.7100   2393   2341  .0418
5273 56.7200   2338   2344  .0428
5274 56.7300   2389   2347  .0419
5275 56.7400   2380   2350  .0420
5276 56.7500   2353   2353  .0425
5277 56.7600   2392   2357  .0418
5278 56.7700   2367   2361  .0422
5279 56.7800   2400   2365  .0417
5280 56.7900   2405   2369  .0416
5281 56.8000   2401   2373  .0416
5282 56.8100   2360   2377  .0424
5283 56.8200   2389   2382  .0419
5284 56.8300   2377   2386  .0421
5285 56.8400   2400   2390  .0417
5286 56.8500   2388   2394  .0419
5287 56.8600   2400   2397  .0417
5288 56.8700   2500   2400  .0400
5289 56.8800   2481   2403  .0403
5290 56.8900   2478   2405  .0404
5291 56.9000   2493   2407  .0401
5292 56.9100   2535   2408  .0394
5293 56.9200   2468   2410  .0405
5294 56.9300   2449   2410  .0408
5295 56.9400   2464   2411  .0406
5296 56.9500   2479   2411  .0403
5297 56.9600   2485   2411  .0402
5298 56.9700   2518   2412  .0397
5299 56.9800   2495   2414  .0401
5300 56.9900   2424   2415  .0413
5301 57.0000   2508   2417  .0399
5302 57.0100   2493   2421  .0401
5303 57.0200   2497   2425  .0400
5304 57.0300   2456   2430  .0407
5305 57.0400   2430   2436  .0412
5306 57.0500   2524   2440  .0396
5307 57.0600   2505   2448  .0399
5308 57.0700   2526   2456  .0396
5309 57.0800   2532   2463  .0395
5310 57.0900   2568   2471  .0389
5311 57.1000   2561   2481  .0390
5312 57.1100   2495   2491  .0401
5313 57.1200   2482   2500  .0403
5314 57.1300   2538   2510  .0394
5315 57.1400   2543   2520  .0393
5316 57.1500   2485   2528  .0402
5317 57.1600   2455   2536  .0407
5318 57.1700   2464   2541  .0406
5319 57.1800   2524   2542  .0396
5320 57.1900   2492   2542  .0401
5321 57.2000   2493   2539  .0401
5322 57.2100   2445   2534  .0409
5323 57.2200   2471   2528  .0405
5324 57.2300   2510   2520  .0398
5325 57.2400   2521   2512  .0397
5326 57.2500   2500   2504  .0400
5327 57.2600   2476   2496  .0404
5328 57.2700   2519   2488  .0397
5329 57.2800   2467   2481  .0405
5330 57.2900   2489   2474  .0402
5331 57.3000   2520   2468  .0397
5332 57.3100   2580   2463  .0388
5333 57.3200   2548   2458  .0392
5334 57.3300   2542   2454  .0393
5335 57.3400   2513   2449  .0398
5336 57.3500   2512   2447  .0398
5337 57.3600   2503   2445  .0400
5338 57.3700   2511   2443  .0398
5339 57.3800   2525   2442  .0396
5340 57.3900   2485   2442  .0402
5341 57.4000   2484   2442  .0403
5342 57.4100   2426   2443  .0412
5343 57.4200   2422   2444  .0413
5344 57.4300   2416   2447  .0414
5345 57.4400   2433   2450  .0411
5346 57.4500   2450   2455  .0408
5347 57.4600   2453   2461  .0408
5348 57.4700   2481   2469  .0403
5349 57.4800   2504   2478  .0399
5350 57.4900   2451   2488  .0408
5351 57.5000   2488   2499  .0402
5352 57.5100   2456   2510  .0407
5353 57.5200   2493   2521  .0401
5354 57.5300   2541   2531  .0394
5355 57.5400   2507   2539  .0399
5356 57.5500   2482   2544  .0403
5357 57.5600   2460   2548  .0407
5358 57.5700   2526   2549  .0396
5359 57.5800   2545   2549  .0393
5360 57.5900   2522   2547  .0397
5361 57.6000   2497   2543  .0400
5362 57.6100   2433   2538  .0411
5363 57.6200   2490   2530  .0402
5364 57.6300   2488   2522  .0402
5365 57.6400   2437   2515  .0410
5366 57.6500   2451   2506  .0408
5367 57.6600   2410   2499  .0415
5368 57.6700   2423   2493  .0413
5369 57.6800   2440   2488  .0410
5370 57.6900   2431   2483  .0411
5371 57.7000   2428   2480  .0412
5372 57.7100   2401   2477  .0416
5373 57.7200   2402   2475  .0416
5374 57.7300   2378   2474  .0421
5375 57.7400   2401   2474  .0416
5376 57.7500   2421   2474  .0413
5377 57.7600   2423   2475  .0413
5378 57.7700   2432   2477  .0411
5379 57.7800   2354   2478  .0425
5380 57.7900   2394   2479  .0418
5381 57.8000   2393   2480  .0418
5382 57.8100   2423   2481  .0413
5383 57.8200   2410   2482  .0415
5384 57.8300   2362   2483  .0423
5385 57.8400   2359   2483  .0424
5386 57.8500   2394   2485  .0418
5387 57.8600   2384   2487  .0419
5388 57.8700   2410   2489  .0415
5389 57.8800   2464   2491  .0406
5390 57.8900   2451   2493  .0408
5391 57.9000   2431   2494  .0411
5392 57.9100   2473   2494  .0404
5393 57.9200   2418   2494  .0414
5394 57.9300   2412   2492  .0415
5395 57.9400   2431   2489  .0411
5396 57.9500   2427   2485  .0412
5397 57.9600   2444   2482  .0409
5398 57.9700   2398   2478  .0417
5399 57.9800   2404   2475  .0416
5400 57.9900   2376   2471  .0421
5401 58.0000   2378   2468  .0421
5402 58.0100   2387   2465  .0419
5403 58.0200   2384   2463  .0419
5404 58.0300   2368   2460  .0422
5405 58.0400   2428   2457  .0412
5406 58.0500   2419   2454  .0413
5407 58.0600   2429   2451  .0412
5408 58.0700   2486   2447  .0402
5409 58.0800   2430   2443  .0412
5410 58.0900   2389   2439  .0419
5411 58.1000   2421   2435  .0413
5412 58.1100   2413   2432  .0414
5413 58.1200   2383   2428  .0420
5414 58.1300   2365   2425  .0423
5415 58.1400   2381   2422  .0420
5416 58.1500   2405   2419  .0416
5417 58.1600   2438   2416  .0410
5418 58.1700   2359   2413  .0424
5419 58.1800   2312   2410  .0433
5420 58.1900   2309   2407  .0433
5421 58.2000   2317   2406  .0432
5422 58.2100   2354   2404  .0425
5423 58.2200   2399   2404  .0417
5424 58.2300   2397   2405  .0417
5425 58.2400   2349   2406  .0426
5426 58.2500   2330   2409  .0429
5427 58.2600   2309   2413  .0433
5428 58.2700   2379   2417  .0420
5429 58.2800   2388   2423  .0419
5430 58.2900   2345   2428  .0426
5431 58.3000   2354   2433  .0425
5432 58.3100   2393   2437  .0418
5433 58.3200   2437   2441  .0410
5434 58.3300   2432   2444  .0411
5435 58.3400   2432   2445  .0411
5436 58.3500   2450   2444  .0408
5437 58.3600   2379   2442  .0420
5438 58.3700   2389   2439  .0419
5439 58.3800   2386   2436  .0419
5440 58.3900   2375   2432  .0421
5441 58.4000   2414   2428  .0414
5442 58.4100   2444   2424  .0409
5443 58.4200   2409   2421  .0415
5444 58.4300   2502   2419  .0400
5445 58.4400   2407   2418  .0415
5446 58.4500   2401   2419  .0416
5447 58.4600   2400   2421  .0417
5448 58.4700   2441   2424  .0410
5449 58.4800   2420   2429  .0413
5450 58.4900   2411   2435  .0415
5451 58.5000   2399   2442  .0417
5452 58.5100   2454   2448  .0407
5453 58.5200   2533   2455  .0395
5454 58.5300   2519   2461  .0397
5455 58.5400   2519   2466  .0397
5456 58.5500   2487   2469  .0402
5457 58.5600   2475   2472  .0404
5458 58.5700   2523   2474  .0396
5459 58.5800   2508   2476  .0399
5460 58.5900   2488   2478  .0402
5461 58.6000   2536   2480  .0394
5462 58.6100   2507   2483  .0399
5463 58.6200   2591   2486  .0386
5464 58.6300   2603   2490  .0384
5465 58.6400   2532   2496  .0395
5466 58.6500   2498   2502  .0400
5467 58.6600   2537   2510  .0394
5468 58.6700   2601   2518  .0384
5469 58.6800   2590   2526  .0386
5470 58.6900   2609   2534  .0383
5471 58.7000   2622   2542  .0381
5472 58.7100   2644   2551  .0378
5473 58.7200   2672   2560  .0374
5474 58.7300   2583   2567  .0387
5475 58.7400   2649   2574  .0378
5476 58.7500   2639   2578  .0379
5477 58.7600   2617   2580  .0382
5478 58.7700   2596   2580  .0385
5479 58.7800   2536   2578  .0394
5480 58.7900   2566   2575  .0390
5481 58.8000   2644   2569  .0378
5482 58.8100   2630   2563  .0380
5483 58.8200   2603   2556  .0384
5484 58.8300   2646   2549  .0378
5485 58.8400   2622   2542  .0381
5486 58.8500   2593   2535  .0386
5487 58.8600   2578   2528  .0388
5488 58.8700   2589   2522  .0386
5489 58.8800   2539   2516  .0394
5490 58.8900   2568   2510  .0389
5491 58.9000   2619   2506  .0382
5492 58.9100   2555   2502  .0391
5493 58.9200   2533   2498  .0395
5494 58.9300   2562   2494  .0390
5495 58.9400   2523   2491  .0396
5496 58.9500   2504   2488  .0399
5497 58.9600   2523   2486  .0396
5498 58.9700   2453   2485  .0408
5499 58.9800   2504   2485  .0399
5500 58.9900   2529   2484  .0395
5501 59.0000   2535   2484  .0394
5502 59.0100   2589   2486  .0386
5503 59.0200   2486   2486  .0402
5504 59.0300   2549   2489  .0392
5505 59.0400   2549   2492  .0392
5506 59.0500   2543   2494  .0393
5507 59.0600   2544   2496  .0393
5508 59.0700   2483   2499  .0403
5509 59.0800   2471   2501  .0405
5510 59.0900   2485   2503  .0402
5511 59.1000   2501   2505  .0400
5512 59.1100   2450   2506  .0408
5513 59.1200   2411   2508  .0415
5514 59.1300   2424   2509  .0413
5515 59.1400   2432   2511  .0411
5516 59.1500   2465   2513  .0406
5517 59.1600   2482   2515  .0403
5518 59.1700   2457   2516  .0407
5519 59.1800   2433   2515  .0411
5520 59.1900   2443   2514  .0409
5521 59.2000   2460   2510  .0407
5522 59.2100   2387   2506  .0419
5523 59.2200   2440   2501  .0410
5524 59.2300   2407   2496  .0415
5525 59.2400   2407   2491  .0415
5526 59.2500   2386   2485  .0419
5527 59.2600   2462   2480  .0406
5528 59.2700   2423   2474  .0413
5529 59.2800   2454   2468  .0407
5530 59.2900   2410   2461  .0415
5531 59.3000   2423   2455  .0413
5532 59.3100   2464   2448  .0406
5533 59.3200   2462   2442  .0406
5534 59.3300   2365   2437  .0423
5535 59.3400   2413   2431  .0414
5536 59.3500   2433   2426  .0411
5537 59.3600   2397   2419  .0417
5538 59.3700   2402   2415  .0416
5539 59.3800   2431   2411  .0411
5540 59.3900   2395   2408  .0418
5541 59.4000   2400   2405  .0417
5542 59.4100   2397   2403  .0417
5543 59.4200   2452   2401  .0408
5544 59.4300   2434   2397  .0411
5545 59.4400   2386   2393  .0419
5546 59.4500   2348   2390  .0426
5547 59.4600   2385   2386  .0419
5548 59.4700   2355   2382  .0425
5549 59.4800   2373   2378  .0421
5550 59.4900   2403   2374  .0416
5551 59.5000   2389   2371  .0419
5552 59.5100   2367   2367  .0422
5553 59.5200   2375   2365  .0421
5554 59.5300   2362   2362  .0423
5555 59.5400   2337   2360  .0428
5556 59.5500   2333   2359  .0429
5557 59.5600   2301   2359  .0435
5558 59.5700   2292   2358  .0436
5559 59.5800   2319   2358  .0431
5560 59.5900   2378   2357  .0421
5561 59.6000   2252   2356  .0444
5562 59.6100   2269   2354  .0441
5563 59.6200   2322   2353  .0431
5564 59.6300   2316   2350  .0432
5565 59.6400   2341   2349  .0427
5566 59.6500   2309   2347  .0433
5567 59.6600   2298   2346  .0435
5568 59.6700   2378   2345  .0421
5569 59.6800   2342   2345  .0427
5570 59.6900   2326   2345  .0430
5571 59.7000   2397   2345  .0417
5572 59.7100   2374   2345  .0421
5573 59.7200   2345   2345  .0426
5574 59.7300   2354   2345  .0425
5575 59.7400   2322   2345  .0431
5576 59.7500   2325   2344  .0430
5577 59.7600   2304   2345  .0434
5578 59.7700   2295   2347  .0436
5579 59.7800   2284   2348  .0438
5580 59.7900   2333   2349  .0429
5581 59.8000   2333   2349  .0429
5582 59.8100   2321   2349  .0431
5583 59.8200   2296   2348  .0436
5584 59.8300   2328   2346  .0430
5585 59.8400   2334   2345  .0428
5586 59.8500   2326   2342  .0430
5587 59.8600   2332   2340  .0429
5588 59.8700   2369   2338  .0422
5589 59.8800   2324   2335  .0430
5590 59.8900   2288   2332  .0437
5591 59.9000   2313   2329  .0432
5592 59.9100   2311   2327  .0433
5593 59.9200   2350   2324  .0426
5594 59.9300   2330   2322  .0429
5595 59.9400   2298   2320  .0435
5596 59.9500   2318   2318  .0431
5597 59.9600   2308   2318  .0433
5598 59.9700   2347   2318  .0426
5599 59.9800   2312   2319  .0433
5600 59.9900   2384   2321  .0419
5601 60.0000   2357   2323  .0424
5602 60.0100   2331   2327  .0429
5603 60.0200   2331   2332  .0429
5604 60.0300   2338   2339  .0428
5605 60.0400   2263   2346  .0442
5606 60.0500   2297   2354  .0435
5607 60.0600   2352   2362  .0425
5608 60.0700   2301   2370  .0435
5609 60.0800   2344   2377  .0427
5610 60.0900   2334   2383  .0428
5611 60.1000   2351   2387  .0425
5612 60.1100   2389   2389  .0419
5613 60.1200   2348   2389  .0426
5614 60.1300   2357   2388  .0424
5615 60.1400   2352   2387  .0425
5616 60.1500   2382   2385  .0420
5617 60.1600   2341   2383  .0427
5618 60.1700   2296   2381  .0436
5619 60.1800   2365   2380  .0423
5620 60.1900   2398   2379  .0417
5621 60.2000   2415   2378  .0414
5622 60.2100   2436   2377  .0411
5623 60.2200   2413   2377  .0414
5624 60.2300   2428   2377  .0412
5625 60.2400   2408   2377  .0415
5626 60.2500   2410   2378  .0415
5627 60.2600   2368   2378  .0422
5628 60.2700   2397   2379  .0417
5629 60.2800   2432   2380  .0411
5630 60.2900   2397   2380  .0417
5631 60.3000   2378   2380  .0421
5632 60.3100   2392   2381  .0418
5633 60.3200   2386   2382  .0419
5634 60.3300   2378   2383  .0421
5635 60.3400   2431   2386  .0411
5636 60.3500   2398   2389  .0417
5637 60.3600   2445   2393  .0409
5638 60.3700   2471   2396  .0405
5639 60.3800   2443   2402  .0409
5640 60.3900   2477   2408  .0404
5641 60.4000   2478   2414  .0404
5642 60.4100   2481   2419  .0403
5643 60.4200   2511   2423  .0398
5644 60.4300   2459   2427  .0407
5645 60.4400   2487   2430  .0402
5646 60.4500   2481   2432  .0403
5647 60.4600   2449   2434  .0408
5648 60.4700   2478   2435  .0404
5649 60.4800   2484   2435  .0403
5650 60.4900   2486   2435  .0402
5651 60.5000   2483   2434  .0403
5652 60.5100   2484   2433  .0403
5653 60.5200   2442   2431  .0410
5654 60.5300   2461   2429  .0406
5655 60.5400   2499   2428  .0400
5656 60.5500   2521   2427  .0397
5657 60.5600   2478   2426  .0404
5658 60.5700   2491   2425  .0401
5659 60.5800   2519   2425  .0397
5660 60.5900   2458   2423  .0407
5661 60.6000   2448   2424  .0408
5662 60.6100   2466   2424  .0406
5663 60.6200   2513   2425  .0398
5664 60.6300   2463   2427  .0406
5665 60.6400   2427   2430  .0412
5666 60.6500   2458   2435  .0407
5667 60.6600   2456   2441  .0407
5668 60.6700   2462   2448  .0406
5669 60.6800   2469   2455  .0405
5670 60.6900   2426   2462  .0412
5671 60.7000   2435   2470  .0411
5672 60.7100   2456   2477  .0407
5673 60.7200   2416   2483  .0414
5674 60.7300   2438   2486  .0410
5675 60.7400   2501   2489  .0400
5676 60.7500   2479   2489  .0403
5677 60.7600   2445   2488  .0409
5678 60.7700   2425   2487  .0412
5679 60.7800   2471   2485  .0405
5680 60.7900   2477   2483  .0404
5681 60.8000   2434   2479  .0411
5682 60.8100   2432   2475  .0411
5683 60.8200   2413   2469  .0414
5684 60.8300   2388   2462  .0419
5685 60.8400   2455   2455  .0407
5686 60.8500   2380   2449  .0420
5687 60.8600   2338   2442  .0428
5688 60.8700   2400   2436  .0417
5689 60.8800   2345   2430  .0426
5690 60.8900   2356   2426  .0424
5691 60.9000   2333   2422  .0429
5692 60.9100   2393   2418  .0418
5693 60.9200   2354   2415  .0425
5694 60.9300   2339   2412  .0428
5695 60.9400   2345   2409  .0426
5696 60.9500   2368   2407  .0422
5697 60.9600   2390   2405  .0418
5698 60.9700   2352   2404  .0425
5699 60.9800   2413   2401  .0414
5700 60.9900   2374   2399  .0421
5701 61.0000   2409   2396  .0415
5702 61.0100   2400   2394  .0417
5703 61.0200   2304   2390  .0434
5704 61.0300   2357   2388  .0424
5705 61.0400   2376   2386  .0421
5706 61.0500   2333   2384  .0429
5707 61.0600   2410   2383  .0415
5708 61.0700   2367   2382  .0422
5709 61.0800   2358   2381  .0424
5710 61.0900   2333   2380  .0429
5711 61.1000   2338   2377  .0428
5712 61.1100   2318   2374  .0431
5713 61.1200   2347   2371  .0426
5714 61.1300   2318   2369  .0431
5715 61.1400   2340   2366  .0427
5716 61.1500   2329   2364  .0429
5717 61.1600   2354   2362  .0425
5718 61.1700   2300   2360  .0435
5719 61.1800   2305   2359  .0434
5720 61.1900   2342   2358  .0427
5721 61.2000   2349   2358  .0426
5722 61.2100   2349   2358  .0426
5723 61.2200   2343   2358  .0427
5724 61.2300   2402   2358  .0416
5725 61.2400   2422   2360  .0413
5726 61.2500   2462   2361  .0406
5727 61.2600   2436   2364  .0411
5728 61.2700   2464   2365  .0406
5729 61.2800   2416   2368  .0414
5730 61.2900   2349   2371  .0426
5731 61.3000   2344   2373  .0427
5732 61.3100   2380   2374  .0420
5733 61.3200   2385   2374  .0419
5734 61.3300   2399   2374  .0417
5735 61.3400   2423   2373  .0413
5736 61.3500   2413   2371  .0414
5737 61.3600   2380   2370  .0420
5738 61.3700   2383   2368  .0420
5739 61.3800   2412   2366  .0415
5740 61.3900   2406   2364  .0416
5741 61.4000   2391   2363  .0418
5742 61.4100   2380   2361  .0420
5743 61.4200   2383   2360  .0420
5744 61.4300   2437   2359  .0410
5745 61.4400   2385   2359  .0419
5746 61.4500   2354   2360  .0425
5747 61.4600   2359   2361  .0424
5748 61.4700   2332   2364  .0429
5749 61.4800   2365   2368  .0423
5750 61.4900   2435   2373  .0411
5751 61.5000   2421   2378  .0413
5752 61.5100   2459   2385  .0407
5753 61.5200   2410   2392  .0415
5754 61.5300   2411   2400  .0415
5755 61.5400   2457   2409  .0407
5756 61.5500   2472   2417  .0405
5757 61.5600   2493   2425  .0401
5758 61.5700   2543   2433  .0393
5759 61.5800   2493   2439  .0401
5760 61.5900   2521   2445  .0397
5761 61.6000   2533   2449  .0395
5762 61.6100   2525   2453  .0396
5763 61.6200   2530   2456  .0395
5764 61.6300   2545   2458  .0393
5765 61.6400   2491   2460  .0401
5766 61.6500   2478   2464  .0404
5767 61.6600   2539   2468  .0394
5768 61.6700   2560   2472  .0391
5769 61.6800   2516   2476  .0397
5770 61.6900   2520   2479  .0397
5771 61.7000   2532   2482  .0395
5772 61.7100   2582   2483  .0387
5773 61.7200   2536   2484  .0394
5774 61.7300   2453   2483  .0408
5775 61.7400   2525   2481  .0396
5776 61.7500   2574   2476  .0389
5777 61.7600   2555   2472  .0391
5778 61.7700   2497   2467  .0400
5779 61.7800   2517   2462  .0397
5780 61.7900   2520   2456  .0397
5781 61.8000   2485   2450  .0402
5782 61.8100   2458   2444  .0407
5783 61.8200   2456   2437  .0407
5784 61.8300   2528   2430  .0396
5785 61.8400   2538   2423  .0394
5786 61.8500   2505   2415  .0399
5787 61.8600   2499   2407  .0400
5788 61.8700   2407   2399  .0415
5789 61.8800   2421   2391  .0413
5790 61.8900   2454   2383  .0407
5791 61.9000   2452   2375  .0408
5792 61.9100   2441   2368  .0410
5793 61.9200   2448   2362  .0408
5794 61.9300   2407   2355  .0415
5795 61.9400   2409   2348  .0415
5796 61.9500   2434   2343  .0411
5797 61.9600   2421   2338  .0413
5798 61.9700   2388   2334  .0419
5799 61.9800   2410   2331  .0415
5800 61.9900   2423   2327  .0413
5801 62.0000   2325   2324  .0430
5802 62.0100   2363   2321  .0423
5803 62.0200   2388   2317  .0419
5804 62.0300   2323   2314  .0430
5805 62.0400   2319   2311  .0431
5806 62.0500   2347   2307  .0426
5807 62.0600   2287   2304  .0437
5808 62.0700   2288   2301  .0437
5809 62.0800   2327   2298  .0430
5810 62.0900   2330   2294  .0429
5811 62.1000   2322   2291  .0431
5812 62.1100   2264   2287  .0442
5813 62.1200   2281   2283  .0438
5814 62.1300   2322   2278  .0431
5815 62.1400   2271   2273  .0440
5816 62.1500   2243   2269  .0446
5817 62.1600   2264   2265  .0442
5818 62.1700   2265   2260  .0442
5819 62.1800   2282   2256  .0438
5820 62.1900   2240   2252  .0446
5821 62.2000   2218   2249  .0451
5822 62.2100   2253   2246  .0444
5823 62.2200   2261   2243  .0442
5824 62.2300   2245   2240  .0445
5825 62.2400   2217   2237  .0451
5826 62.2500   2214   2233  .0452
5827 62.2600   2201   2230  .0454
5828 62.2700   2235   2227  .0447
5829 62.2800   2215   2223  .0451
5830 62.2900   2220   2221  .0450
5831 62.3000   2234   2218  .0448
5832 62.3100   2219   2216  .0451
5833 62.3200   2229   2214  .0449
5834 62.3300   2245   2212  .0445
5835 62.3400   2311   2211  .0433
5836 62.3500   2298   2209  .0435
5837 62.3600   2236   2209  .0447
5838 62.3700   2225   2209  .0449
5839 62.3800   2277   2210  .0439
5840 62.3900   2260   2211  .0442
5841 62.4000   2233   2212  .0448
5842 62.4100   2190   2214  .0457
5843 62.4200   2209   2216  .0453
5844 62.4300   2218   2218  .0451
5845 62.4400   2179   2220  .0459
5846 62.4500   2193   2222  .0456
5847 62.4600   2258   2224  .0443
5848 62.4700   2254   2227  .0444
5849 62.4800   2333   2229  .0429
5850 62.4900   2305   2231  .0434
5851 62.5000   2240   2233  .0446
5852 62.5100   2258   2234  .0443
5853 62.5200   2268   2235  .0441
5854 62.5300   2320   2234  .0431
5855 62.5400   2295   2234  .0436
5856 62.5500   2324   2233  .0430
5857 62.5600   2318   2230  .0431
5858 62.5700   2309   2229  .0433
5859 62.5800   2332   2227  .0429
5860 62.5900   2304   2224  .0434
5861 62.6000   2310   2223  .0433
5862 62.6100   2359   2222  .0424
5863 62.6200   2307   2221  .0433
5864 62.6300   2299   2221  .0435
5865 62.6400   2234   2221  .0448
5866 62.6500   2249   2221  .0445
5867 62.6600   2283   2219  .0438
5868 62.6700   2284   2220  .0438
5869 62.6800   2291   2221  .0436
5870 62.6900   2247   2223  .0445
5871 62.7000   2282   2225  .0438
5872 62.7100   2291   2228  .0436
5873 62.7200   2288   2231  .0437
5874 62.7300   2308   2235  .0433
5875 62.7400   2260   2239  .0442
5876 62.7500   2264   2243  .0442
5877 62.7600   2313   2246  .0432
5878 62.7700   2311   2250  .0433
5879 62.7800   2333   2255  .0429
5880 62.7900   2369   2260  .0422
5881 62.8000   2292   2266  .0436
5882 62.8100   2307   2272  .0433
5883 62.8200   2326   2278  .0430
5884 62.8300   2323   2286  .0430
5885 62.8400   2364   2294  .0423
5886 62.8500   2349   2303  .0426
5887 62.8600   2337   2312  .0428
5888 62.8700   2333   2320  .0429
5889 62.8800   2390   2327  .0418
5890 62.8900   2331   2334  .0429
5891 62.9000   2297   2339  .0435
5892 62.9100   2366   2343  .0423
5893 62.9200   2368   2345  .0422
5894 62.9300   2343   2346  .0427
5895 62.9400   2348   2344  .0426
5896 62.9500   2382   2339  .0420
5897 62.9600   2318   2334  .0431
5898 62.9700   2384   2328  .0419
5899 62.9800   2357   2321  .0424
5900 62.9900   2296   2315  .0436
5901 63.0000   2312   2309  .0433
5902 63.0100   2350   2304  .0426
5903 63.0200   2400   2300  .0417
5904 63.0300   2319   2297  .0431
5905 63.0400   2320   2296  .0431
5906 63.0500   2338   2295  .0428
5907 63.0600   2334   2295  .0428
5908 63.0700   2370   2296  .0422
5909 63.0800   2300   2297  .0435
5910 63.0900   2275   2298  .0440
5911 63.1000   2288   2298  .0437
5912 63.1100   2307   2298  .0433
5913 63.1200   2286   2297  .0437
5914 63.1300   2275   2296  .0440
5915 63.1400   2237   2294  .0447
5916 63.1500   2299   2292  .0435
5917 63.1600   2333   2289  .0429
5918 63.1700   2299   2286  .0435
5919 63.1800   2262   2284  .0442
5920 63.1900   2213   2282  .0452
5921 63.2000   2288   2280  .0437
5922 63.2100   2266   2278  .0441
5923 63.2200   2257   2277  .0443
5924 63.2300   2290   2276  .0437
5925 63.2400   2265   2274  .0442
5926 63.2500   2207   2273  .0453
5927 63.2600   2232   2272  .0448
5928 63.2700   2217   2270  .0451
5929 63.2800   2239   2270  .0447
5930 63.2900   2231   2269  .0448
5931 63.3000   2217   2269  .0451
5932 63.3100   2237   2269  .0447
5933 63.3200   2249   2270  .0445
5934 63.3300   2270   2272  .0441
5935 63.3400   2270   2274  .0441
5936 63.3500   2287   2277  .0437
5937 63.3600   2283   2280  .0438
5938 63.3700   2257   2284  .0443
5939 63.3800   2283   2287  .0438
5940 63.3900   2270   2290  .0441
5941 63.4000   2241   2293  .0446
5942 63.4100   2249   2296  .0445
5943 63.4200   2215   2297  .0451
5944 63.4300   2241   2298  .0446
5945 63.4400   2232   2298  .0448
5946 63.4500   2164   2296  .0462
5947 63.4600   2201   2293  .0454
5948 63.4700   2254   2290  .0444
5949 63.4800   2246   2286  .0445
5950 63.4900   2300   2282  .0435
5951 63.5000   2307   2277  .0433
5952 63.5100   2240   2273  .0446
5953 63.5200   2237   2269  .0447
5954 63.5300   2279   2265  .0439
5955 63.5400   2286   2262  .0437
5956 63.5500   2300   2257  .0435
5957 63.5600   2255   2256  .0443
5958 63.5700   2254   2254  .0444
5959 63.5800   2282   2252  .0438
5960 63.5900   2263   2251  .0442
5961 63.6000   2228   2251  .0449
5962 63.6100   2209   2250  .0453
5963 63.6200   2294   2250  .0436
5964 63.6300   2282   2250  .0438
5965 63.6400   2228   2250  .0449
5966 63.6500   2268   2251  .0441
5967 63.6600   2208   2251  .0453
5968 63.6700   2255   2253  .0443
5969 63.6800   2292   2254  .0436
5970 63.6900   2271   2257  .0440
5971 63.7000   2273   2258  .0440
5972 63.7100   2240   2261  .0446
5973 63.7200   2306   2265  .0434
5974 63.7300   2298   2268  .0435
5975 63.7400   2257   2272  .0443
5976 63.7500   2261   2276  .0442
5977 63.7600   2293   2281  .0436
5978 63.7700   2257   2285  .0443
5979 63.7800   2308   2290  .0433
5980 63.7900   2269   2295  .0441
5981 63.8000   2303   2299  .0434
5982 63.8100   2292   2305  .0436
5983 63.8200   2259   2310  .0443
5984 63.8300   2305   2317  .0434
5985 63.8400   2370   2325  .0422
5986 63.8500   2400   2333  .0417
5987 63.8600   2399   2343  .0417
5988 63.8700   2394   2353  .0418
5989 63.8800   2366   2363  .0423
5990 63.8900   2390   2372  .0418
5991 63.9000   2374   2381  .0421
5992 63.9100   2387   2389  .0419
5993 63.9200   2395   2394  .0418
5994 63.9300   2394   2399  .0418
5995 63.9400   2353   2401  .0425
5996 63.9500   2376   2402  .0421
5997 63.9600   2390   2400  .0418
5998 63.9700   2381   2395  .0420
5999 63.9800   2389   2389  .0419
6000 63.9900   2416   2382  .0414
6001 64.0000   2471   2374  .0405
6002 64.0100   2387   2365  .0419
6003 64.0200   2375   2356  .0421
6004 64.0300   2365   2347  .0423
6005 64.0400   2407   2338  .0415
6006 64.0500   2417   2330  .0414
6007 64.0600   2369   2323  .0422
6008 64.0700   2320   2316  .0431
6009 64.0800   2343   2309  .0427
6010 64.0900   2355   2304  .0425
6011 64.1000   2427   2299  .0412
6012 64.1100   2424   2294  .0413
6013 64.1200   2364   2290  .0423
6014 64.1300   2350   2286  .0426
6015 64.1400   2319   2282  .0431
6016 64.1500   2321   2278  .0431
6017 64.1600   2328   2275  .0430
6018 64.1700   2312   2272  .0433
6019 64.1800   2319   2269  .0431
6020 64.1900   2333   2266  .0429
6021 64.2000   2376   2264  .0421
6022 64.2100   2324   2262  .0430
6023 64.2200   2312   2260  .0433
6024 64.2300   2302   2258  .0434
6025 64.2400   2271   2256  .0440
6026 64.2500   2224   2255  .0450
6027 64.2600   2266   2253  .0441
6028 64.2700   2276   2251  .0439
6029 64.2800   2263   2249  .0442
6030 64.2900   2239   2247  .0447
6031 64.3000   2280   2244  .0439
6032 64.3100   2306   2242  .0434
6033 64.3200   2279   2239  .0439
6034 64.3300   2218   2236  .0451
6035 64.3400   2217   2232  .0451
6036 64.3500   2236   2228  .0447
6037 64.3600   2228   2225  .0449
6038 64.3700   2247   2220  .0445
6039 64.3800   2210   2215  .0452
6040 64.3900   2219   2211  .0451
6041 64.4000   2203   2207  .0454
6042 64.4100   2208   2202  .0453
6043 64.4200   2211   2198  .0452
6044 64.4300   2224   2194  .0450
6045 64.4400   2158   2191  .0463
6046 64.4500   2122   2187  .0471
6047 64.4600   2116   2185  .0473
6048 64.4700   2217   2182  .0451
6049 64.4800   2168   2180  .0461
6050 64.4900   2162   2178  .0463
6051 64.5000   2212   2177  .0452
6052 64.5100   2188   2176  .0457
6053 64.5200   2190   2176  .0457
6054 64.5300   2229   2176  .0449
6055 64.5400   2226   2177  .0449
6056 64.5500   2176   2177  .0460
6057 64.5600   2181   2179  .0459
6058 64.5700   2168   2180  .0461
6059 64.5800   2212   2181  .0452
6060 64.5900   2217   2183  .0451
6061 64.6000   2199   2184  .0455
6062 64.6100   2190   2185  .0457
6063 64.6200   2201   2185  .0454
6064 64.6300   2177   2187  .0459
6065 64.6400   2193   2188  .0456
6066 64.6500   2183   2190  .0458
6067 64.6600   2204   2192  .0454
6068 64.6700   2236   2194  .0447
6069 64.6800   2220   2197  .0450
6070 64.6900   2248   2200  .0445
6071 64.7000   2211   2202  .0452
6072 64.7100   2152   2206  .0465
6073 64.7200   2203   2209  .0454
6074 64.7300   2237   2211  .0447
6075 64.7400   2206   2215  .0453
6076 64.7500   2217   2220  .0451
6077 64.7600   2198   2223  .0455
6078 64.7700   2254   2227  .0444
6079 64.7800   2207   2231  .0453
6080 64.7900   2205   2235  .0454
6081 64.8000   2228   2237  .0449
6082 64.8100   2217   2241  .0451
6083 64.8200   2242   2244  .0446
6084 64.8300   2252   2248  .0444
6085 64.8400   2256   2251  .0443
6086 64.8500   2270   2253  .0441
6087 64.8600   2333   2255  .0429
6088 64.8700   2303   2256  .0434
6089 64.8800   2216   2255  .0451
6090 64.8900   2187   2254  .0457
6091 64.9000   2271   2252  .0440
6092 64.9100   2248   2249  .0445
6093 64.9200   2321   2245  .0431
6094 64.9300   2346   2241  .0426
6095 64.9400   2289   2237  .0437
6096 64.9500   2261   2233  .0442
6097 64.9600   2262   2229  .0442
6098 64.9700   2280   2226  .0439
6099 64.9800   2294   2224  .0436
6100 64.9900   2243   2222  .0446
6101 65.0000   2228   2221  .0449
6102 65.0100   2266   2221  .0441
6103 65.0200   2222   2222  .0450
6104 65.0300   2223   2223  .0450
6105 65.0400   2268   2226  .0441
6106 65.0500   2291   2230  .0436
6107 65.0600   2290   2234  .0437
6108 65.0700   2257   2238  .0443
6109 65.0800   2214   2242  .0452
6110 65.0900   2281   2246  .0438
6111 65.1000   2258   2249  .0443
6112 65.1100   2237   2251  .0447
6113 65.1200   2247   2251  .0445
6114 65.1300   2176   2250  .0460
6115 65.1400   2185   2248  .0458
6116 65.1500   2185   2246  .0458
6117 65.1600   2187   2244  .0457
6118 65.1700   2216   2241  .0451
6119 65.1800   2209   2239  .0453
6120 65.1900   2193   2236  .0456
6121 65.2000   2175   2235  .0460
6122 65.2100   2162   2234  .0463
6123 65.2200   2181   2234  .0459
6124 65.2300   2228   2235  .0449
6125 65.2400   2145   2236  .0466
6126 65.2500   2205   2237  .0454
6127 65.2600   2206   2239  .0453
6128 65.2700   2192   2241  .0456
6129 65.2800   2180   2242  .0459
6130 65.2900   2250   2242  .0444
6131 65.3000   2238   2243  .0447
6132 65.3100   2231   2242  .0448
6133 65.3200   2217   2242  .0451
6134 65.3300   2181   2240  .0459
6135 65.3400   2206   2239  .0453
6136 65.3500   2217   2238  .0451
6137 65.3600   2248   2235  .0445
6138 65.3700   2218   2233  .0451
6139 65.3800   2168   2232  .0461
6140 65.3900   2171   2230  .0461
6141 65.4000   2232   2229  .0448
6142 65.4100   2183   2229  .0458
6143 65.4200   2218   2230  .0451
6144 65.4300   2240   2231  .0446
6145 65.4400   2216   2232  .0451
6146 65.4500   2217   2234  .0451
6147 65.4600   2233   2236  .0448
6148 65.4700   2252   2237  .0444
6149 65.4800   2230   2239  .0448
6150 65.4900   2202   2239  .0454
6151 65.5000   2260   2240  .0442
6152 65.5100   2244   2240  .0446
6153 65.5200   2215   2240  .0451
6154 65.5300   2232   2239  .0448
6155 65.5400   2209   2238  .0453
6156 65.5500   2189   2236  .0457
6157 65.5600   2220   2233  .0450
6158 65.5700   2281   2230  .0438
6159 65.5800   2326   2227  .0430
6160 65.5900   2257   2224  .0443
6161 65.6000   2217   2221  .0451
6162 65.6100   2160   2220  .0463
6163 65.6200   2171   2218  .0461
6164 65.6300   2191   2217  .0456
6165 65.6400   2159   2217  .0463
6166 65.6500   2175   2216  .0460
6167 65.6600   2212   2215  .0452
6168 65.6700   2177   2214  .0459
6169 65.6800   2128   2212  .0470
6170 65.6900   2143   2210  .0467
6171 65.7000   2146   2208  .0466
6172 65.7100   2146   2206  .0466
6173 65.7200   2122   2204  .0471
6174 65.7300   2132   2202  .0469
6175 65.7400   2188   2200  .0457
6176 65.7500   2158   2197  .0463
6177 65.7600   2198   2195  .0455
6178 65.7700   2192   2192  .0456
6179 65.7800   2116   2191  .0473
6180 65.7900   2160   2190  .0463
6181 65.8000   2185   2189  .0458
6182 65.8100   2214   2189  .0452
6183 65.8200   2172   2188  .0460
6184 65.8300   2132   2188  .0469
6185 65.8400   2153   2188  .0464
6186 65.8500   2153   2189  .0464
6187 65.8600   2132   2191  .0469
6188 65.8700   2110   2194  .0474
6189 65.8800   2106   2197  .0475
6190 65.8900   2178   2200  .0459
6191 65.9000   2210   2203  .0452
6192 65.9100   2176   2206  .0460
6193 65.9200   2176   2208  .0460
6194 65.9300   2156   2209  .0464
6195 65.9400   2177   2209  .0459
6196 65.9500   2145   2209  .0466
6197 65.9600   2148   2207  .0466
6198 65.9700   2197   2206  .0455
6199 65.9800   2213   2204  .0452
6200 65.9900   2188   2202  .0457
6201 66.0000   2192   2200  .0456
6202 66.0100   2229   2199  .0449
6203 66.0200   2208   2198  .0453
6204 66.0300   2205   2198  .0454
6205 66.0400   2235   2199  .0447
6206 66.0500   2204   2201  .0454
6207 66.0600   2240   2203  .0446
6208 66.0700   2217   2206  .0451
6209 66.0800   2293   2209  .0436
6210 66.0900   2245   2212  .0445
6211 66.1000   2235   2216  .0447
6212 66.1100   2172   2220  .0460
6213 66.1200   2252   2223  .0444
6214 66.1300   2272   2226  .0440
6215 66.1400   2281   2229  .0438
6216 66.1500   2204   2232  .0454
6217 66.1600   2192   2234  .0456
6218 66.1700   2229   2236  .0449
6219 66.1800   2182   2237  .0458
6220 66.1900   2224   2238  .0450
6221 66.2000   2210   2239  .0452
6222 66.2100   2293   2240  .0436
6223 66.2200   2239   2239  .0447
6224 66.2300   2272   2240  .0440
6225 66.2400   2236   2240  .0447
6226 66.2500   2188   2240  .0457
6227 66.2600   2240   2240  .0446
6228 66.2700   2210   2240  .0452
6229 66.2800   2284   2239  .0438
6230 66.2900   2354   2238  .0425
6231 66.3000   2253   2238  .0444
6232 66.3100   2271   2236  .0440
6233 66.3200   2301   2235  .0435
6234 66.3300   2244   2233  .0446
6235 66.3400   2198   2230  .0455
6236 66.3500   2229   2228  .0449
6237 66.3600   2226   2226  .0449
6238 66.3700   2216   2224  .0451
6239 66.3800   2171   2222  .0461
6240 66.3900   2179   2220  .0459
6241 66.4000   2186   2218  .0457
6242 66.4100   2195   2217  .0456
6243 66.4200   2304   2216  .0434
6244 66.4300   2239   2215  .0447
6245 66.4400   2203   2213  .0454
6246 66.4500   2240   2212  .0446
6247 66.4600   2205   2211  .0454
6248 66.4700   2209   2210  .0453
6249 66.4800   2243   2209  .0446
6250 66.4900   2250   2209  .0444
6251 66.5000   2193   2209  .0456
6252 66.5100   2225   2209  .0449
6253 66.5200   2222   2210  .0450
6254 66.5300   2169   2210  .0461
6255 66.5400   2214   2211  .0452
6256 66.5500   2160   2211  .0463
6257 66.5600   2207   2211  .0453
6258 66.5700   2216   2210  .0451
6259 66.5800   2208   2210  .0453
6260 66.5900   2195   2210  .0456
6261 66.6000   2156   2210  .0464
6262 66.6100   2203   2209  .0454
6263 66.6200   2206   2209  .0453
6264 66.6300   2147   2208  .0466
6265 66.6400   2169   2206  .0461
6266 66.6500   2173   2204  .0460
6267 66.6600   2142   2202  .0467
6268 66.6700   2129   2198  .0470
6269 66.6800   2089   2196  .0479
6270 66.6900   2178   2192  .0459
6271 66.7000   2180   2189  .0459
6272 66.7100   2159   2186  .0463
6273 66.7200   2146   2183  .0466
6274 66.7300   2172   2179  .0460
6275 66.7400   2128   2175  .0470
6276 66.7500   2089   2172  .0479
6277 66.7600   2090   2169  .0478
6278 66.7700   2136   2167  .0468
6279 66.7800   2133   2165  .0469
6280 66.7900   2141   2163  .0467
6281 66.8000   2105   2162  .0475
6282 66.8100   2146   2161  .0466
6283 66.8200   2137   2161  .0468
6284 66.8300   2157   2161  .0464
6285 66.8400   2138   2162  .0468
6286 66.8500   2197   2163  .0455
6287 66.8600   2135   2165  .0468
6288 66.8700   2134   2167  .0469
6289 66.8800   2157   2169  .0464
6290 66.8900   2161   2171  .0463
6291 66.9000   2180   2173  .0459
6292 66.9100   2134   2174  .0469
6293 66.9200   2149   2174  .0465
6294 66.9300   2120   2173  .0472
6295 66.9400   2121   2171  .0471
6296 66.9500   2093   2167  .0478
6297 66.9600   2177   2163  .0459
6298 66.9700   2160   2159  .0463
6299 66.9800   2145   2154  .0466
6300 66.9900   2174   2147  .0460
6301 67.0000   2124   2142  .0471
6302 67.0100   2162   2138  .0463
6303 67.0200   2100   2133  .0476
6304 67.0300   2100   2129  .0476
6305 67.0400   2169   2125  .0461
6306 67.0500   2124   2122  .0471
6307 67.0600   2121   2119  .0471
6308 67.0700   2126   2117  .0470
6309 67.0800   2096   2116  .0477
6310 67.0900   2112   2116  .0473
6311 67.1000   2113   2116  .0473
6312 67.1100   2089   2116  .0479
6313 67.1200   2123   2117  .0471
6314 67.1300   2108   2117  .0474
6315 67.1400   2125   2117  .0471
6316 67.1500   2130   2118  .0469
6317 67.1600   2164   2117  .0462
6318 67.1700   2160   2118  .0463
6319 67.1800   2161   2118  .0463
6320 67.1900   2112   2118  .0473
6321 67.2000   2098   2118  .0477
6322 67.2100   2146   2118  .0466
6323 67.2200   2176   2118  .0460
6324 67.2300   2205   2117  .0454
6325 67.2400   2114   2117  .0473
6326 67.2500   2110   2117  .0474
6327 67.2600   2116   2118  .0473
6328 67.2700   2147   2118  .0466
6329 67.2800   2130   2119  .0469
6330 67.2900   2097   2120  .0477
6331 67.3000   2117   2120  .0472
6332 67.3100   2120   2120  .0472
6333 67.3200   2124   2120  .0471
6334 67.3300   2107   2119  .0475
6335 67.3400   2146   2118  .0466
6336 67.3500   2126   2115  .0470
6337 67.3600   2153   2114  .0464
6338 67.3700   2170   2112  .0461
6339 67.3800   2095   2111  .0477
6340 67.3900   2185   2110  .0458
6341 67.4000   2126   2109  .0470
6342 67.4100   2081   2109  .0481
6343 67.4200   2122   2108  .0471
6344 67.4300   2141   2110  .0467
6345 67.4400   2162   2111  .0463
6346 67.4500   2216   2113  .0451
6347 67.4600   2216   2117  .0451
6348 67.4700   2137   2120  .0468
6349 67.4800   2129   2124  .0470
6350 67.4900   2116   2128  .0473
6351 67.5000   2079   2131  .0481
6352 67.5100   2084   2133  .0480
6353 67.5200   2098   2135  .0477
6354 67.5300   2105   2135  .0475
6355 67.5400   2114   2135  .0473
6356 67.5500   2163   2133  .0462
6357 67.5600   2162   2131  .0463
6358 67.5700   2102   2129  .0476
6359 67.5800   2168   2127  .0461
6360 67.5900   2138   2124  .0468
6361 67.6000   2056   2121  .0486
6362 67.6100   2047   2119  .0489
6363 67.6200   2047   2116  .0489
6364 67.6300   2058   2113  .0486
6365 67.6400   2062   2111  .0485
6366 67.6500   2068   2108  .0484
6367 67.6600   2044   2105  .0489
6368 67.6700   2010   2103  .0498
6369 67.6800   2090   2100  .0478
6370 67.6900   2064   2099  .0484
6371 67.7000   2082   2097  .0480
6372 67.7100   2029   2096  .0493
6373 67.7200   2041   2096  .0490
6374 67.7300   2069   2096  .0483
6375 67.7400   2090   2096  .0478
6376 67.7500   2078   2096  .0481
6377 67.7600   2048   2096  .0488
6378 67.7700   2069   2096  .0483
6379 67.7800   2053   2095  .0487
6380 67.7900   2090   2095  .0478
6381 67.8000   2080   2094  .0481
6382 67.8100   2090   2092  .0478
6383 67.8200   2058   2091  .0486
6384 67.8300   2050   2091  .0488
6385 67.8400   2041   2090  .0490
6386 67.8500   2007   2089  .0498
6387 67.8600   2065   2089  .0484
6388 67.8700   2092   2088  .0478
6389 67.8800   2020   2088  .0495
6390 67.8900   2025   2088  .0494
6391 67.9000   2067   2088  .0484
6392 67.9100   2047   2089  .0489
6393 67.9200   2032   2089  .0492
6394 67.9300   2084   2090  .0480
6395 67.9400   2070   2091  .0483
6396 67.9500   2110   2093  .0474
6397 67.9600   2030   2093  .0493
6398 67.9700   2008   2095  .0498
6399 67.9800   2021   2096  .0495
6400 67.9900   1991   2098  .0502
6401 68.0000   2022   2098  .0495
6402 68.0100   2055   2097  .0487
6403 68.0200   2141   2097  .0467
6404 68.0300   2118   2097  .0472
6405 68.0400   2073   2096  .0482
6406 68.0500   2068   2095  .0484
6407 68.0600   2111   2093  .0474
6408 68.0700   2120   2091  .0472
6409 68.0800   2105   2089  .0475
6410 68.0900   2100   2087  .0476
6411 68.1000   2084   2086  .0480
6412 68.1100   2029   2085  .0493
6413 68.1200   2053   2084  .0487
6414 68.1300   2071   2084  .0483
6415 68.1400   2073   2085  .0482
6416 68.1500   2088   2086  .0479
6417 68.1600   2122   2086  .0471
6418 68.1700   2089   2088  .0479
6419 68.1800   2054   2089  .0487
6420 68.1900   2077   2091  .0481
6421 68.2000   2052   2091  .0487
6422 68.2100   2103   2092  .0476
6423 68.2200   2061   2092  .0485
6424 68.2300   2060   2093  .0485
6425 68.2400   2088   2093  .0479
6426 68.2500   2070   2093  .0483
6427 68.2600   2058   2093  .0486
6428 68.2700   2085   2093  .0480
6429 68.2800   2096   2093  .0477
6430 68.2900   2044   2093  .0489
6431 68.3000   2047   2093  .0489
6432 68.3100   2063   2094  .0485
6433 68.3200   2055   2095  .0487
6434 68.3300   2107   2095  .0475
6435 68.3400   2110   2095  .0474
6436 68.3500   2060   2096  .0485
6437 68.3600   2076   2096  .0482
6438 68.3700   2105   2095  .0475
6439 68.3800   2170   2094  .0461
6440 68.3900   2129   2094  .0470
6441 68.4000   2124   2093  .0471
6442 68.4100   2104   2092  .0475
6443 68.4200   2070   2091  .0483
6444 68.4300   2097   2090  .0477
6445 68.4400   2120   2089  .0472
6446 68.4500   2118   2089  .0472
6447 68.4600   2053   2090  .0487
6448 68.4700   2037   2090  .0491
6449 68.4800   2040   2092  .0490
6450 68.4900   2113   2093  .0473
6451 68.5000   2124   2095  .0471
6452 68.5100   2141   2097  .0467
6453 68.5200   2112   2099  .0473
6454 68.5300   2080   2100  .0481
6455 68.5400   2099   2102  .0476
6456 68.5500   2042   2103  .0490
6457 68.5600   2076   2106  .0482
6458 68.5700   2063   2108  .0485
6459 68.5800   2064   2110  .0484
6460 68.5900   2112   2112  .0473
6461 68.6000   2077   2114  .0481
6462 68.6100   2105   2116  .0475
6463 68.6200   2158   2119  .0463
6464 68.6300   2114   2121  .0473
6465 68.6400   2075   2123  .0482
6466 68.6500   2035   2125  .0491
6467 68.6600   2045   2126  .0489
6468 68.6700   2063   2127  .0485
6469 68.6800   2090   2128  .0478
6470 68.6900   2091   2128  .0478
6471 68.7000   2052   2129  .0487
6472 68.7100   2054   2129  .0487
6473 68.7200   2044   2129  .0489
6474 68.7300   2060   2130  .0485
6475 68.7400   2076   2130  .0482
6476 68.7500   2102   2131  .0476
6477 68.7600   2063   2131  .0485
6478 68.7700   2078   2130  .0481
6479 68.7800   2085   2130  .0480
6480 68.7900   2076   2128  .0482
6481 68.8000   2113   2127  .0473
6482 68.8100   2067   2123  .0484
6483 68.8200   2072   2121  .0483
6484 68.8300   2122   2119  .0471
6485 68.8400   2118   2117  .0472
6486 68.8500   2104   2115  .0475
6487 68.8600   2079   2113  .0481
6488 68.8700   2076   2111  .0482
6489 68.8800   2079   2110  .0481
6490 68.8900   2132   2109  .0469
6491 68.9000   2134   2109  .0469
6492 68.9100   2069   2108  .0483
6493 68.9200   2067   2108  .0484
6494 68.9300   2141   2108  .0467
6495 68.9400   2155   2109  .0464
6496 68.9500   2090   2110  .0478
6497 68.9600   2041   2111  .0490
6498 68.9700   2077   2112  .0481
6499 68.9800   2088   2114  .0479
6500 68.9900   2078   2116  .0481
6501 69.0000   2108   2118  .0474
6502 69.0100   2068   2120  .0484
6503 69.0200   2092   2122  .0478
6504 69.0300   2113   2123  .0473
6505 69.0400   2114   2125  .0473
6506 69.0500   2118   2127  .0472
6507 69.0600   2093   2129  .0478
6508 69.0700   2125   2130  .0471
6509 69.0800   2167   2132  .0461
6510 69.0900   2085   2133  .0480
6511 69.1000   2025   2134  .0494
6512 69.1100   2042   2135  .0490
6513 69.1200   2114   2136  .0473
6514 69.1300   2130   2138  .0469
6515 69.1400   2131   2139  .0469
6516 69.1500   2130   2142  .0469
6517 69.1600   2118   2144  .0472
6518 69.1700   2137   2146  .0468
6519 69.1800   2091   2149  .0478
6520 69.1900   2152   2151  .0465
6521 69.2000   2150   2153  .0465
6522 69.2100   2130   2154  .0469
6523 69.2200   2127   2154  .0470
6524 69.2300   2116   2153  .0473
6525 69.2400   2112   2153  .0473
6526 69.2500   2129   2152  .0470
6527 69.2600   2168   2151  .0461
6528 69.2700   2119   2150  .0472
6529 69.2800   2066   2149  .0484
6530 69.2900   2058   2148  .0486
6531 69.3000   2072   2148  .0483
6532 69.3100   2126   2148  .0470
6533 69.3200   2147   2149  .0466
6534 69.3300   2111   2150  .0474
6535 69.3400   2122   2151  .0471
6536 69.3500   2110   2152  .0474
6537 69.3600   2112   2154  .0473
6538 69.3700   2123   2156  .0471
6539 69.3800   2128   2157  .0470
6540 69.3900   2084   2157  .0480
6541 69.4000   2136   2158  .0468
6542 69.4100   2126   2158  .0470
6543 69.4200   2098   2156  .0477
6544 69.4300   2105   2154  .0475
6545 69.4400   2132   2151  .0469
6546 69.4500   2141   2147  .0467
6547 69.4600   2159   2142  .0463
6548 69.4700   2101   2138  .0476
6549 69.4800   2072   2133  .0483
6550 69.4900   2090   2128  .0478
6551 69.5000   2133   2123  .0469
6552 69.5100   2112   2119  .0473
6553 69.5200   2143   2114  .0467
6554 69.5300   2184   2110  .0458
6555 69.5400   2106   2107  .0475
6556 69.5500   2096   2104  .0477
6557 69.5600   2147   2102  .0466
6558 69.5700   2070   2100  .0483
6559 69.5800   2104   2099  .0475
6560 69.5900   2085   2098  .0480
6561 69.6000   2075   2097  .0482
6562 69.6100   2099   2097  .0476
6563 69.6200   2073   2097  .0482
6564 69.6300   2105   2098  .0475
6565 69.6400   2085   2098  .0480
6566 69.6500   2083   2099  .0480
6567 69.6600   2111   2099  .0474
6568 69.6700   2133   2101  .0469
6569 69.6800   2084   2102  .0480
6570 69.6900   2047   2104  .0489
6571 69.7000   2085   2105  .0480
6572 69.7100   2124   2107  .0471
6573 69.7200   2098   2109  .0477
6574 69.7300   2050   2111  .0488
6575 69.7400   2097   2113  .0477
6576 69.7500   2104   2114  .0475
6577 69.7600   2107   2116  .0475
6578 69.7700   2079   2116  .0481
6579 69.7800   2074   2117  .0482
6580 69.7900   2048   2116  .0488
6581 69.8000   2058   2115  .0486
6582 69.8100   2087   2114  .0479
6583 69.8200   2119   2112  .0472
6584 69.8300   2109   2110  .0474
6585 69.8400   2074   2108  .0482
6586 69.8500   2051   2106  .0488
6587 69.8600   2134   2105  .0469
6588 69.8700   2106   2103  .0475
6589 69.8800   2106   2102  .0475
6590 69.8900   2109   2101  .0474
6591 69.9000   2131   2101  .0469
6592 69.9100   2105   2101  .0475
6593 69.9200   2143   2101  .0467
6594 69.9300   2113   2102  .0473
6595 69.9400   2059   2102  .0486
6596 69.9500   2063   2102  .0485
6597 69.9600   2089   2101  .0479
6598 69.9700   2124   2100  .0471
6599 69.9800   2111   2098  .0474
6600 69.9900   2078   2096  .0481
6601 70.0000   2072   2094  .0483
6602 70.0100   2085   2092  .0480
6603 70.0200   2146   2090  .0466
6604 70.0300   2096   2088  .0477
6605 70.0400   2092   2087  .0478
6606 70.0500   2120   2085  .0472
6607 70.0600   2081   2085  .0481
6608 70.0700   2080   2085  .0481
6609 70.0800   2060   2085  .0485
6610 70.0900   2060   2086  .0485
6611 70.1000   2088   2086  .0479
6612 70.1100   2116   2087  .0473
6613 70.1200   2111   2089  .0474
6614 70.1300   2089   2090  .0479
6615 70.1400   2112   2092  .0473
6616 70.1500   2105   2093  .0475
6617 70.1600   2157   2095  .0464
6618 70.1700   2137   2097  .0468
6619 70.1800   2118   2099  .0472
6620 70.1900   2104   2101  .0475
6621 70.2000   2061   2103  .0485
6622 70.2100   2095   2105  .0477
6623 70.2200   2116   2106  .0473
6624 70.2300   2106   2107  .0475
6625 70.2400   2062   2107  .0485
6626 70.2500   2064   2106  .0484
6627 70.2600   2120   2105  .0472
6628 70.2700   2122   2103  .0471
6629 70.2800   2129   2101  .0470
6630 70.2900   2080   2099  .0481
6631 70.3000   2086   2096  .0479
6632 70.3100   2119   2092  .0472
6633 70.3200   2135   2089  .0468
6634 70.3300   2102   2086  .0476
6635 70.3400   2078   2082  .0481
6636 70.3500   2116   2080  .0473
6637 70.3600   2118   2077  .0472
6638 70.3700   2112   2075  .0473
6639 70.3800   2087   2073  .0479
6640 70.3900   2082   2072  .0480
6641 70.4000   2073   2072  .0482
6642 70.4100   2095   2073  .0477
6643 70.4200   2058   2074  .0486
6644 70.4300   2083   2075  .0480
6645 70.4400   2078   2077  .0481
6646 70.4500   2095   2080  .0477
6647 70.4600   2097   2083  .0477
6648 70.4700   2070   2086  .0483
6649 70.4800   2046   2089  .0489
6650 70.4900   2001   2092  .0500
6651 70.5000   2004   2094  .0499
6652 70.5100   2027   2096  .0493
6653 70.5200   2077   2097  .0481
6654 70.5300   2070   2097  .0483
6655 70.5400   2070   2096  .0483
6656 70.5500   2089   2093  .0479
6657 70.5600   2076   2091  .0482
6658 70.5700   2058   2088  .0486
6659 70.5800   2053   2084  .0487
6660 70.5900   2077   2081  .0481
6661 70.6000   2134   2078  .0469
6662 70.6100   2067   2075  .0484
6663 70.6200   2109   2072  .0474
6664 70.6300   2044   2068  .0489
6665 70.6400   2014   2065  .0497
6666 70.6500   2040   2061  .0490
6667 70.6600   2020   2058  .0495
6668 70.6700   2044   2055  .0489
6669 70.6800   2063   2052  .0485
6670 70.6900   2060   2049  .0485
6671 70.7000   2054   2046  .0487
6672 70.7100   2051   2044  .0488
6673 70.7200   2022   2042  .0495
6674 70.7300   2045   2040  .0489
6675 70.7400   2056   2038  .0486
6676 70.7500   2016   2037  .0496
6677 70.7600   2004   2035  .0499
6678 70.7700   1992   2035  .0502
6679 70.7800   2025   2034  .0494
6680 70.7900   1986   2033  .0504
6681 70.8000   2038   2032  .0491
6682 70.8100   2025   2031  .0494
6683 70.8200   2055   2031  .0487
6684 70.8300   2022   2030  .0495
6685 70.8400   2019   2029  .0495
6686 70.8500   2018   2029  .0496
6687 70.8600   2002   2029  .0500
6688 70.8700   2002   2029  .0500
6689 70.8800   1990   2028  .0503
6690 70.8900   1995   2028  .0501
6691 70.9000   1979   2028  .0505
6692 70.9100   1992   2026  .0502
6693 70.9200   2038   2025  .0491
6694 70.9300   2033   2024  .0492
6695 70.9400   1994   2023  .0502
6696 70.9500   2002   2022  .0500
6697 70.9600   1965   2020  .0509
6698 70.9700   2028   2018  .0493
6699 70.9800   2003   2016  .0499
6700 70.9900   1971   2014  .0507
6701 71.0000   2002   2012  .0500
6702 71.0100   1949   2010  .0513
6703 71.0200   1985   2008  .0504
6704 71.0300   2032   2006  .0492
6705 71.0400   2042   2005  .0490
6706 71.0500   2009   2003  .0498
6707 71.0600   1997   2003  .0501
6708 71.0700   2018   2002  .0496
6709 71.0800   2021   2002  .0495
6710 71.0900   2013   2002  .0497
6711 71.1000   2073   2001  .0482
6712 71.1100   2027   2001  .0493
6713 71.1200   2034   2002  .0492
6714 71.1300   1994   2003  .0502
6715 71.1400   1945   2003  .0514
6716 71.1500   1982   2004  .0505
6717 71.1600   1987   2004  .0503
6718 71.1700   1969   2005  .0508
6719 71.1800   2014   2005  .0497
6720 71.1900   1979   2004  .0505
6721 71.2000   1977   2004  .0506
6722 71.2100   1970   2003  .0508
6723 71.2200   1993   2002  .0502
6724 71.2300   2014   2001  .0497
6725 71.2400   2022   1999  .0495
6726 71.2500   2022   1997  .0495
6727 71.2600   1953   1995  .0512
6728 71.2700   1959   1994  .0510
6729 71.2800   2030   1991  .0493
6730 71.2900   1972   1989  .0507
6731 71.3000   1944   1988  .0514
6732 71.3100   1986   1986  .0504
6733 71.3200   2020   1986  .0495
6734 71.3300   1980   1985  .0505
6735 71.3400   1948   1984  .0513
6736 71.3500   1929   1984  .0518
6737 71.3600   2007   1983  .0498
6738 71.3700   1983   1983  .0504
6739 71.3800   1988   1983  .0503
6740 71.3900   1936   1984  .0517
6741 71.4000   1946   1984  .0514
6742 71.4100   1993   1984  .0502
6743 71.4200   1899   1984  .0527
6744 71.4300   1932   1983  .0518
6745 71.4400   1961   1983  .0510
6746 71.4500   1954   1982  .0512
6747 71.4600   1954   1981  .0512
6748 71.4700   1946   1981  .0514
6749 71.4800   1995   1980  .0501
6750 71.4900   1994   1979  .0502
6751 71.5000   1982   1978  .0505
6752 71.5100   1968   1978  .0508
6753 71.5200   1978   1977  .0506
6754 71.5300   1990   1977  .0503
6755 71.5400   1964   1976  .0509
6756 71.5500   1958   1976  .0511
6757 71.5600   1977   1976  .0506
6758 71.5700   2001   1975  .0500
6759 71.5800   1971   1975  .0507
6760 71.5900   1948   1975  .0513
6761 71.6000   1994   1975  .0502
6762 71.6100   2027   1975  .0493
6763 71.6200   2005   1976  .0499
6764 71.6300   1942   1976  .0515
6765 71.6400   1939   1976  .0516
6766 71.6500   1965   1977  .0509
6767 71.6600   1994   1977  .0502
6768 71.6700   1967   1978  .0508
6769 71.6800   1969   1978  .0508
6770 71.6900   1939   1978  .0516
6771 71.7000   1933   1978  .0517
6772 71.7100   1992   1979  .0502
6773 71.7200   1963   1980  .0509
6774 71.7300   1970   1980  .0508
6775 71.7400   1998   1981  .0501
6776 71.7500   2003   1982  .0499
6777 71.7600   1994   1984  .0502
6778 71.7700   1995   1985  .0501
6779 71.7800   2005   1986  .0499
6780 71.7900   1964   1988  .0509
6781 71.8000   1948   1991  .0513
6782 71.8100   2002   1992  .0500
6783 71.8200   2020   1994  .0495
6784 71.8300   2038   1995  .0491
6785 71.8400   1995   1996  .0501
6786 71.8500   2021   1996  .0495
6787 71.8600   2001   1995  .0500
6788 71.8700   1993   1994  .0502
6789 71.8800   2000   1993  .0500
6790 71.8900   1999   1991  .0500
6791 71.9000   1987   1990  .0503
6792 71.9100   2090   1989  .0478
6793 71.9200   2001   1988  .0500
6794 71.9300   1966   1988  .0509
6795 71.9400   1955   1988  .0512
6796 71.9500   1958   1988  .0511
6797 71.9600   1998   1990  .0501
6798 71.9700   1975   1992  .0506
6799 71.9800   1965   1994  .0509
6800 71.9900   2004   1997  .0499
6801 72.0000   1988   2000  .0503
6802 72.0100   1984   2003  .0504
6803 72.0200   2010   2006  .0498
6804 72.0300   1999   2008  .0500
6805 72.0400   2001   2010  .0500
6806 72.0500   1978   2011  .0506
6807 72.0600   2041   2013  .0490
6808 72.0700   2013   2013  .0497
6809 72.0800   1986   2014  .0504
6810 72.0900   2006   2015  .0499
6811 72.1000   1993   2015  .0502
6812 72.1100   1966   2015  .0509
6813 72.1200   1990   2016  .0503
6814 72.1300   1952   2015  .0512
6815 72.1400   1973   2016  .0507
6816 72.1500   1999   2017  .0500
6817 72.1600   2012   2017  .0497
6818 72.1700   1986   2018  .0504
6819 72.1800   2021   2019  .0495
6820 72.1900   1994   2020  .0502
6821 72.2000   2036   2020  .0491
6822 72.2100   2111   2019  .0474
6823 72.2200   2049   2019  .0488
6824 72.2300   1962   2018  .0510
6825 72.2400   1971   2016  .0507
6826 72.2500   1983   2015  .0504
6827 72.2600   1997   2013  .0501
6828 72.2700   2027   2012  .0493
6829 72.2800   2010   2011  .0498
6830 72.2900   2016   2010  .0496
6831 72.3000   2002   2009  .0500
6832 72.3100   2004   2008  .0499
6833 72.3200   1997   2008  .0501
6834 72.3300   2001   2009  .0500
6835 72.3400   1947   2009  .0514
6836 72.3500   1990   2010  .0503
6837 72.3600   1992   2012  .0502
6838 72.3700   2018   2013  .0496
6839 72.3800   1985   2015  .0504
6840 72.3900   1997   2016  .0501
6841 72.4000   2003   2017  .0499
6842 72.4100   2007   2017  .0498
6843 72.4200   1973   2017  .0507
6844 72.4300   1899   2017  .0527
6845 72.4400   1922   2016  .0520
6846 72.4500   1978   2015  .0506
6847 72.4600   1992   2014  .0502
6848 72.4700   1984   2014  .0504
6849 72.4800   1924   2013  .0520
6850 72.4900   2039   2012  .0490
6851 72.5000   2004   2010  .0499
6852 72.5100   1985   2009  .0504
6853 72.5200   1979   2006  .0505
6854 72.5300   1983   2004  .0504
6855 72.5400   1978   2001  .0506
6856 72.5500   1979   1998  .0505
6857 72.5600   1983   1996  .0504
6858 72.5700   1992   1993  .0502
6859 72.5800   1984   1991  .0504
6860 72.5900   1971   1988  .0507
6861 72.6000   1924   1986  .0520
6862 72.6100   1969   1984  .0508
6863 72.6200   1952   1983  .0512
6864 72.6300   1972   1981  .0507
6865 72.6400   1972   1980  .0507
6866 72.6500   1923   1979  .0520
6867 72.6600   1978   1978  .0506
6868 72.6700   1983   1977  .0504
6869 72.6800   1959   1976  .0510
6870 72.6900   1932   1975  .0518
6871 72.7000   1952   1974  .0512
6872 72.7100   1977   1973  .0506
6873 72.7200   2006   1972  .0499
6874 72.7300   1929   1972  .0518
6875 72.7400   1924   1971  .0520
6876 72.7500   1923   1971  .0520
6877 72.7600   1945   1971  .0514
6878 72.7700   1950   1970  .0513
6879 72.7800   1961   1970  .0510
6880 72.7900   1956   1969  .0511
6881 72.8000   1936   1968  .0517
6882 72.8100   1935   1967  .0517
6883 72.8200   1980   1966  .0505
6884 72.8300   1948   1965  .0513
6885 72.8400   1938   1964  .0516
6886 72.8500   1983   1962  .0504
6887 72.8600   1963   1961  .0509
6888 72.8700   1978   1960  .0506
6889 72.8800   1975   1959  .0506
6890 72.8900   1965   1958  .0509
6891 72.9000   1978   1958  .0506
6892 72.9100   1975   1957  .0506
6893 72.9200   1983   1957  .0504
6894 72.9300   1992   1957  .0502
6895 72.9400   1956   1957  .0511
6896 72.9500   1954   1957  .0512
6897 72.9600   1972   1957  .0507
6898 72.9700   1933   1957  .0517
6899 72.9800   1933   1957  .0517
6900 72.9900   1908   1957  .0524
6901 73.0000   1931   1957  .0518
6902 73.0100   1945   1957  .0514
6903 73.0200   2006   1957  .0499
6904 73.0300   1949   1957  .0513
6905 73.0400   1906   1958  .0525
6906 73.0500   1929   1959  .0518
6907 73.0600   1937   1959  .0516
6908 73.0700   1923   1960  .0520
6909 73.0800   1922   1962  .0520
6910 73.0900   1963   1963  .0509
6911 73.1000   1900   1965  .0526
6912 73.1100   1938   1966  .0516
6913 73.1200   1930   1967  .0518
6914 73.1300   1976   1967  .0506
6915 73.1400   2026   1967  .0494
6916 73.1500   1967   1967  .0508
6917 73.1600   1982   1966  .0505
6918 73.1700   1964   1965  .0509
6919 73.1800   1940   1964  .0515
6920 73.1900   1997   1963  .0501
6921 73.2000   2027   1962  .0493
6922 73.2100   2013   1961  .0497
6923 73.2200   2019   1960  .0495
6924 73.2300   2027   1959  .0493
6925 73.2400   2021   1958  .0495
6926 73.2500   1965   1957  .0509
6927 73.2600   1996   1957  .0501
6928 73.2700   2036   1956  .0491
6929 73.2800   2038   1956  .0491
6930 73.2900   1986   1956  .0504
6931 73.3000   1993   1957  .0502
6932 73.3100   1977   1957  .0506
6933 73.3200   1959   1958  .0510
6934 73.3300   1984   1958  .0504
6935 73.3400   2025   1958  .0494
6936 73.3500   2056   1958  .0486
6937 73.3600   2017   1958  .0496
6938 73.3700   1971   1958  .0507
6939 73.3800   2001   1958  .0500
6940 73.3900   1928   1957  .0519
6941 73.4000   1942   1957  .0515
6942 73.4100   1958   1958  .0511
6943 73.4200   1997   1958  .0501
6944 73.4300   1899   1959  .0527
6945 73.4400   1883   1960  .0531
6946 73.4500   1945   1961  .0514
6947 73.4600   1959   1962  .0510
6948 73.4700   1970   1963  .0508
6949 73.4800   1979   1964  .0505
6950 73.4900   1996   1965  .0501
6951 73.5000   1972   1965  .0507
6952 73.5100   1974   1965  .0507
6953 73.5200   1955   1965  .0512
6954 73.5300   1961   1965  .0510
6955 73.5400   1947   1964  .0514
6956 73.5500   1956   1963  .0511
6957 73.5600   1952   1962  .0512
6958 73.5700   1969   1960  .0508
6959 73.5800   1982   1959  .0505
6960 73.5900   1995   1957  .0501
6961 73.6000   1936   1956  .0517
6962 73.6100   1974   1954  .0507
6963 73.6200   2028   1953  .0493
6964 73.6300   1957   1952  .0511
6965 73.6400   1972   1950  .0507
6966 73.6500   1973   1949  .0507
6967 73.6600   1975   1949  .0506
6968 73.6700   1982   1948  .0505
6969 73.6800   1961   1948  .0510
6970 73.6900   1963   1948  .0509
6971 73.7000   1986   1948  .0504
6972 73.7100   1964   1948  .0509
6973 73.7200   1995   1949  .0501
6974 73.7300   1981   1950  .0505
6975 73.7400   1951   1951  .0513
6976 73.7500   1987   1952  .0503
6977 73.7600   1992   1953  .0502
6978 73.7700   1982   1954  .0505
6979 73.7800   1976   1955  .0506
6980 73.7900   1968   1957  .0508
6981 73.8000   1952   1958  .0512
6982 73.8100   1943   1959  .0515
6983 73.8200   1957   1959  .0511
6984 73.8300   1979   1960  .0505
6985 73.8400   1931   1960  .0518
6986 73.8500   1935   1961  .0517
6987 73.8600   2011   1961  .0497
6988 73.8700   1913   1962  .0523
6989 73.8800   1938   1962  .0516
6990 73.8900   1987   1963  .0503
6991 73.9000   1982   1963  .0505
6992 73.9100   1968   1963  .0508
6993 73.9200   1972   1964  .0507
6994 73.9300   1990   1964  .0503
6995 73.9400   1931   1964  .0518
6996 73.9500   1969   1963  .0508
6997 73.9600   2023   1962  .0494
6998 73.9700   2025   1961  .0494
6999 73.9800   1981   1960  .0505
7000 73.9900   2000   1959  .0500
7001 74.0000   1987   1958  .0503
7002 74.0100   1956   1957  .0511
7003 74.0200   1955   1955  .0512
7004 74.0300   1998   1954  .0501
7005 74.0400   1999   1953  .0500
7006 74.0500   1993   1951  .0502
7007 74.0600   1976   1950  .0506
7008 74.0700   2033   1948  .0492
7009 74.0800   2042   1947  .0490
7010 74.0900   2000   1946  .0500
7011 74.1000   1952   1945  .0512
7012 74.1100   1921   1945  .0521
7013 74.1200   1980   1945  .0505
7014 74.1300   2003   1944  .0499
7015 74.1400   1988   1945  .0503
7016 74.1500   2004   1946  .0499
7017 74.1600   1963   1947  .0509
7018 74.1700   1981   1948  .0505
7019 74.1800   1917   1949  .0522
7020 74.1900   1953   1951  .0512
7021 74.2000   1972   1952  .0507
7022 74.2100   1978   1954  .0506
7023 74.2200   1961   1956  .0510
7024 74.2300   1983   1958  .0504
7025 74.2400   1999   1959  .0500
7026 74.2500   1998   1961  .0501
7027 74.2600   1978   1963  .0506
7028 74.2700   2050   1965  .0488
7029 74.2800   2046   1966  .0489
7030 74.2900   1968   1968  .0508
7031 74.3000   1962   1969  .0510
7032 74.3100   1970   1970  .0508
7033 74.3200   1964   1970  .0509
7034 74.3300   1976   1970  .0506
7035 74.3400   1933   1970  .0517
7036 74.3500   2015   1971  .0496
7037 74.3600   1984   1971  .0504
7038 74.3700   1990   1970  .0503
7039 74.3800   1962   1969  .0510
7040 74.3900   2040   1967  .0490
7041 74.4000   2028   1965  .0493
7042 74.4100   2006   1963  .0499
7043 74.4200   1967   1960  .0508
7044 74.4300   1971   1958  .0507
7045 74.4400   1925   1955  .0519
7046 74.4500   1968   1952  .0508
7047 74.4600   1995   1949  .0501
7048 74.4700   1933   1947  .0517
7049 74.4800   1924   1945  .0520
7050 74.4900   1930   1944  .0518
7051 74.5000   1971   1942  .0507
7052 74.5100   1972   1941  .0507
7053 74.5200   1924   1940  .0520
7054 74.5300   1926   1940  .0519
7055 74.5400   1903   1940  .0525
7056 74.5500   1980   1940  .0505
7057 74.5600   1948   1940  .0513
7058 74.5700   1924   1940  .0520
7059 74.5800   1951   1941  .0513
7060 74.5900   1923   1942  .0520
7061 74.6000   1959   1942  .0510
7062 74.6100   1980   1943  .0505
7063 74.6200   1978   1944  .0506
7064 74.6300   1924   1944  .0520
7065 74.6400   1878   1945  .0532
7066 74.6500   1885   1945  .0531
7067 74.6600   1930   1945  .0518
7068 74.6700   1956   1946  .0511
7069 74.6800   1967   1946  .0508
7070 74.6900   1971   1945  .0507
7071 74.7000   1958   1945  .0511
7072 74.7100   1903   1945  .0525
7073 74.7200   1931   1944  .0518
7074 74.7300   1938   1943  .0516
7075 74.7400   1951   1942  .0513
7076 74.7500   1902   1941  .0526
7077 74.7600   1894   1940  .0528
7078 74.7700   1963   1939  .0509
7079 74.7800   1999   1938  .0500
7080 74.7900   1957   1937  .0511
7081 74.8000   1964   1937  .0509
7082 74.8100   1933   1936  .0517
7083 74.8200   1969   1935  .0508
7084 74.8300   1956   1935  .0511
7085 74.8400   1923   1934  .0520
7086 74.8500   1937   1934  .0516
7087 74.8600   1959   1934  .0510
7088 74.8700   1936   1934  .0517
7089 74.8800   1910   1934  .0524
7090 74.8900   1966   1934  .0509
7091 74.9000   1941   1934  .0515
7092 74.9100   2006   1933  .0499
7093 74.9200   1988   1933  .0503
7094 74.9300   1927   1933  .0519
7095 74.9400   1906   1933  .0525
7096 74.9500   1909   1932  .0524
7097 74.9600   1931   1932  .0518
7098 74.9700   1904   1932  .0525
7099 74.9800   1907   1931  .0524
7100 74.9900   1916   1931  .0522
7101 75.0000   1929   1930  .0518
7102 75.0100   1928   1930  .0519
7103 75.0200   1945   1930  .0514
7104 75.0300   1931   1930  .0518
7105 75.0400   1982   1930  .0505
7106 75.0500   1918   1930  .0521
7107 75.0600   1923   1930  .0520
7108 75.0700   1947   1930  .0514
7109 75.0800   1970   1930  .0508
7110 75.0900   1952   1931  .0512
7111 75.1000   1984   1931  .0504
7112 75.1100   1952   1931  .0512
7113 75.1200   1980   1932  .0505
7114 75.1300   1963   1932  .0509
7115 75.1400   2026   1933  .0494
7116 75.1500   1923   1933  .0520
7117 75.1600   1970   1934  .0508
7118 75.1700   1970   1934  .0508
7119 75.1800   1941   1934  .0515
7120 75.1900   1976   1934  .0506
7121 75.2000   1925   1933  .0519
7122 75.2100   1952   1933  .0512
7123 75.2200   1934   1933  .0517
7124 75.2300   1969   1933  .0508
7125 75.2400   1948   1933  .0513
7126 75.2500   1932   1932  .0518
7127 75.2600   1975   1931  .0506
7128 75.2700   1898   1931  .0527
7129 75.2800   1913   1930  .0523
7130 75.2900   1928   1929  .0519
7131 75.3000   1976   1928  .0506
7132 75.3100   1923   1927  .0520
7133 75.3200   1948   1926  .0513
7134 75.3300   1967   1926  .0508
7135 75.3400   1941   1926  .0515
7136 75.3500   1946   1926  .0514
7137 75.3600   1921   1927  .0521
7138 75.3700   1934   1927  .0517
7139 75.3800   2018   1928  .0496
7140 75.3900   1969   1930  .0508
7141 75.4000   1947   1931  .0514
7142 75.4100   1923   1933  .0520
7143 75.4200   1931   1933  .0518
7144 75.4300   1968   1935  .0508
7145 75.4400   1947   1936  .0514
7146 75.4500   1942   1937  .0515
7147 75.4600   1964   1938  .0509
7148 75.4700   1969   1938  .0508
7149 75.4800   1884   1939  .0531
7150 75.4900   1918   1939  .0521
7151 75.5000   1953   1940  .0512
7152 75.5100   1919   1941  .0521
7153 75.5200   1924   1941  .0520
7154 75.5300   1940   1942  .0515
7155 75.5400   1890   1942  .0529
7156 75.5500   1975   1943  .0506
7157 75.5600   1960   1943  .0510
7158 75.5700   1937   1943  .0516
7159 75.5800   1973   1943  .0507
7160 75.5900   2013   1943  .0497
7161 75.6000   1947   1943  .0514
7162 75.6100   1969   1943  .0508
7163 75.6200   1946   1943  .0514
7164 75.6300   1966   1943  .0509
7165 75.6400   1979   1943  .0505
7166 75.6500   1939   1942  .0516
7167 75.6600   1911   1942  .0523
7168 75.6700   1923   1941  .0520
7169 75.6800   1958   1941  .0511
7170 75.6900   1941   1941  .0515
7171 75.7000   1927   1941  .0519
7172 75.7100   1956   1942  .0511
7173 75.7200   1923   1942  .0520
7174 75.7300   1965   1942  .0509
7175 75.7400   1954   1942  .0512
7176 75.7500   1933   1941  .0517
7177 75.7600   1945   1941  .0514
7178 75.7700   1882   1940  .0531
7179 75.7800   1885   1939  .0531
7180 75.7900   1946   1938  .0514
7181 75.8000   1947   1938  .0514
7182 75.8100   1967   1937  .0508
7183 75.8200   2001   1937  .0500
7184 75.8300   1985   1936  .0504
7185 75.8400   1941   1936  .0515
7186 75.8500   1918   1936  .0521
7187 75.8600   1951   1937  .0513
7188 75.8700   1961   1937  .0510
7189 75.8800   1891   1937  .0529
7190 75.8900   1933   1937  .0517
7191 75.9000   1947   1938  .0514
7192 75.9100   1929   1938  .0518
7193 75.9200   1917   1939  .0522
7194 75.9300   1954   1939  .0512
7195 75.9400   1933   1940  .0517
7196 75.9500   1959   1941  .0510
7197 75.9600   1927   1943  .0519
7198 75.9700   1934   1944  .0517
7199 75.9800   1969   1945  .0508
7200 75.9900   1999   1946  .0500
7201 76.0000   1982   1948  .0505
7202 76.0100   1959   1949  .0510
7203 76.0200   1961   1950  .0510
7204 76.0300   1966   1952  .0509
7205 76.0400   1995   1953  .0501
7206 76.0500   1971   1954  .0507
7207 76.0600   1961   1955  .0510
7208 76.0700   1971   1956  .0507
7209 76.0800   1949   1958  .0513
7210 76.0900   2014   1960  .0497
7211 76.1000   1989   1963  .0503
7212 76.1100   1944   1965  .0514
7213 76.1200   1924   1968  .0520
7214 76.1300   1915   1971  .0522
7215 76.1400   1930   1974  .0518
7216 76.1500   1919   1977  .0521
7217 76.1600   1950   1979  .0513
7218 76.1700   1963   1980  .0509
7219 76.1800   1989   1981  .0503
7220 76.1900   1964   1981  .0509
7221 76.2000   1955   1980  .0512
7222 76.2100   1923   1979  .0520
7223 76.2200   1976   1978  .0506
7224 76.2300   1992   1977  .0502
7225 76.2400   1929   1974  .0518
7226 76.2500   1909   1973  .0524
7227 76.2600   1940   1971  .0515
7228 76.2700   1963   1970  .0509
7229 76.2800   1933   1969  .0517
7230 76.2900   1915   1968  .0522
7231 76.3000   1950   1967  .0513
7232 76.3100   1947   1966  .0514
7233 76.3200   1973   1966  .0507
7234 76.3300   1959   1966  .0510
7235 76.3400   1951   1965  .0513
7236 76.3500   1916   1966  .0522
7237 76.3600   1990   1966  .0503
7238 76.3700   1970   1967  .0508
7239 76.3800   1965   1968  .0509
7240 76.3900   1928   1969  .0519
7241 76.4000   1957   1970  .0511
7242 76.4100   1967   1971  .0508
7243 76.4200   1967   1973  .0508
7244 76.4300   1954   1974  .0512
7245 76.4400   1947   1976  .0514
7246 76.4500   1954   1978  .0512
7247 76.4600   1958   1980  .0511
7248 76.4700   1968   1982  .0508
7249 76.4800   1966   1984  .0509
7250 76.4900   1964   1987  .0509
7251 76.5000   1976   1990  .0506
7252 76.5100   1962   1993  .0510
7253 76.5200   1943   1996  .0515
7254 76.5300   1943   1998  .0515
7255 76.5400   1987   2001  .0503
7256 76.5500   1948   2002  .0513
7257 76.5600   1949   2002  .0513
7258 76.5700   1981   2003  .0505
7259 76.5800   1976   2002  .0506
7260 76.5900   1970   2001  .0508
7261 76.6000   1953   1999  .0512
7262 76.6100   1953   1997  .0512
7263 76.6200   1944   1995  .0514
7264 76.6300   1938   1992  .0516
7265 76.6400   1911   1990  .0523
7266 76.6500   1869   1987  .0535
7267 76.6600   1956   1985  .0511
7268 76.6700   2018   1983  .0496
7269 76.6800   1987   1981  .0503
7270 76.6900   1964   1980  .0509
7271 76.7000   1959   1979  .0510
7272 76.7100   1956   1978  .0511
7273 76.7200   1995   1977  .0501
7274 76.7300   1984   1977  .0504
7275 76.7400   1933   1977  .0517
7276 76.7500   1914   1978  .0522
7277 76.7600   1936   1978  .0517
7278 76.7700   1964   1979  .0509
7279 76.7800   1953   1980  .0512
7280 76.7900   1955   1981  .0512
7281 76.8000   1983   1982  .0504
7282 76.8100   2017   1983  .0496
7283 76.8200   2018   1985  .0496
7284 76.8300   1963   1986  .0509
7285 76.8400   1987   1988  .0503
7286 76.8500   2040   1989  .0490
7287 76.8600   1998   1990  .0501
7288 76.8700   1965   1992  .0509
7289 76.8800   1978   1993  .0506
7290 76.8900   1975   1994  .0506
7291 76.9000   1997   1996  .0501
7292 76.9100   1988   1997  .0503
7293 76.9200   1995   1997  .0501
7294 76.9300   1971   1997  .0507
7295 76.9400   1958   1998  .0511
7296 76.9500   2022   1997  .0495
7297 76.9600   1964   1996  .0509
7298 76.9700   1954   1996  .0512
7299 76.9800   1958   1995  .0511
7300 76.9900   1984   1993  .0504
7301 77.0000   2046   1992  .0489
7302 77.0100   1980   1991  .0505
7303 77.0200   1950   1990  .0513
7304 77.0300   1961   1989  .0510
7305 77.0400   1987   1989  .0503
7306 77.0500   1997   1988  .0501
7307 77.0600   2072   1987  .0483
7308 77.0700   2066   1987  .0484
7309 77.0800   2022   1987  .0495
7310 77.0900   1983   1986  .0504
7311 77.1000   2022   1986  .0495
7312 77.1100   1939   1986  .0516
7313 77.1200   2012   1986  .0497
7314 77.1300   1995   1986  .0501
7315 77.1400   1938   1986  .0516
7316 77.1500   1971   1987  .0507
7317 77.1600   1969   1987  .0508
7318 77.1700   1987   1988  .0503
7319 77.1800   2018   1988  .0496
7320 77.1900   2002   1988  .0500
7321 77.2000   2032   1989  .0492
7322 77.2100   1962   1990  .0510
7323 77.2200   1990   1990  .0503
7324 77.2300   1963   1991  .0509
7325 77.2400   1962   1992  .0510
7326 77.2500   2040   1993  .0490
7327 77.2600   2023   1993  .0494
7328 77.2700   2029   1993  .0493
7329 77.2800   1986   1993  .0504
7330 77.2900   1949   1993  .0513
7331 77.3000   1918   1992  .0521
7332 77.3100   1975   1992  .0506
7333 77.3200   1972   1991  .0507
7334 77.3300   1977   1991  .0506
7335 77.3400   1997   1991  .0501
7336 77.3500   2011   1991  .0497
7337 77.3600   1978   1991  .0506
7338 77.3700   1967   1991  .0508
7339 77.3800   2024   1992  .0494
7340 77.3900   2027   1993  .0493
7341 77.4000   2031   1994  .0492
7342 77.4100   1996   1996  .0501
7343 77.4200   1995   1997  .0501
7344 77.4300   1969   1999  .0508
7345 77.4400   1973   2000  .0507
7346 77.4500   1982   2000  .0505
7347 77.4600   2012   2000  .0497
7348 77.4700   1987   2000  .0503
7349 77.4800   2010   1999  .0498
7350 77.4900   2009   1998  .0498
7351 77.5000   2044   1997  .0489
7352 77.5100   1966   1996  .0509
7353 77.5200   1905   1995  .0525
7354 77.5300   1947   1994  .0514
7355 77.5400   1963   1993  .0509
7356 77.5500   1959   1991  .0510
7357 77.5600   1940   1990  .0515
7358 77.5700   1939   1988  .0516
7359 77.5800   1938   1987  .0516
7360 77.5900   1993   1986  .0502
7361 77.6000   2002   1985  .0500
7362 77.6100   2002   1984  .0500
7363 77.6200   1997   1983  .0501
7364 77.6300   2023   1983  .0494
7365 77.6400   1931   1982  .0518
7366 77.6500   1949   1982  .0513
7367 77.6600   1971   1982  .0507
7368 77.6700   1999   1982  .0500
7369 77.6800   1997   1982  .0501
7370 77.6900   1971   1982  .0507
7371 77.7000   2028   1981  .0493
7372 77.7100   2005   1981  .0499
7373 77.7200   2024   1982  .0494
7374 77.7300   2003   1982  .0499
7375 77.7400   1956   1982  .0511
7376 77.7500   1954   1982  .0512
7377 77.7600   1947   1982  .0514
7378 77.7700   1960   1982  .0510
7379 77.7800   1955   1982  .0512
7380 77.7900   1949   1982  .0513
7381 77.8000   1979   1982  .0505
7382 77.8100   1970   1982  .0508
7383 77.8200   1972   1982  .0507
7384 77.8300   1966   1983  .0509
7385 77.8400   1945   1983  .0514
7386 77.8500   2006   1984  .0499
7387 77.8600   1972   1985  .0507
7388 77.8700   1970   1985  .0508
7389 77.8800   1961   1986  .0510
7390 77.8900   1942   1987  .0515
7391 77.9000   1952   1987  .0512
7392 77.9100   1952   1988  .0512
7393 77.9200   1992   1988  .0502
7394 77.9300   1963   1988  .0509
7395 77.9400   1937   1988  .0516
7396 77.9500   1941   1987  .0515
7397 77.9600   1982   1987  .0505
7398 77.9700   1986   1986  .0504
7399 77.9800   1991   1984  .0502
7400 77.9900   1954   1983  .0512
7401 78.0000   1928   1981  .0519
7402 78.0100   1978   1980  .0506
7403 78.0200   1986   1978  .0504
7404 78.0300   1975   1977  .0506
7405 78.0400   1954   1976  .0512
7406 78.0500   1994   1975  .0502
7407 78.0600   1990   1974  .0503
7408 78.0700   1941   1974  .0515
7409 78.0800   1939   1974  .0516
7410 78.0900   1998   1974  .0501
7411 78.1000   1969   1974  .0508
7412 78.1100   2004   1975  .0499
7413 78.1200   2030   1976  .0493
7414 78.1300   1974   1978  .0507
7415 78.1400   1972   1977  .0507
7416 78.1500   1970   1978  .0508
7417 78.1600   1956   1978  .0511
7418 78.1700   2005   1977  .0499
7419 78.1800   2014   1976  .0497
7420 78.1900   2013   1975  .0497
7421 78.2000   2017   1974  .0496
7422 78.2100   1955   1973  .0512
7423 78.2200   1991   1970  .0502
7424 78.2300   1929   1969  .0518
7425 78.2400   1929   1967  .0518
7426 78.2500   1972   1966  .0507
7427 78.2600   2020   1965  .0495
7428 78.2700   2025   1964  .0494
7429 78.2800   2004   1962  .0499
7430 78.2900   1996   1962  .0501
7431 78.3000   1962   1961  .0510
7432 78.3100   1943   1961  .0515
7433 78.3200   1972   1961  .0507
7434 78.3300   2038   1961  .0491
7435 78.3400   2023   1962  .0494
7436 78.3500   1994   1962  .0502
7437 78.3600   2043   1963  .0489
7438 78.3700   1979   1964  .0505
7439 78.3800   1977   1965  .0506
7440 78.3900   2009   1965  .0498
7441 78.4000   1943   1967  .0515
7442 78.4100   1930   1968  .0518
7443 78.4200   1891   1969  .0529
7444 78.4300   1941   1970  .0515
7445 78.4400   1933   1971  .0517
7446 78.4500   1984   1973  .0504
7447 78.4600   1976   1974  .0506
7448 78.4700   1914   1975  .0522
7449 78.4800   1891   1975  .0529
7450 78.4900   1952   1975  .0512
7451 78.5000   1973   1975  .0507
7452 78.5100   1950   1976  .0513
7453 78.5200   1976   1976  .0506
7454 78.5300   1994   1977  .0502
7455 78.5400   1956   1976  .0511
7456 78.5500   1957   1976  .0511
7457 78.5600   1965   1975  .0509
7458 78.5700   1937   1975  .0516
7459 78.5800   1954   1974  .0512
7460 78.5900   1986   1974  .0504
7461 78.6000   1996   1973  .0501
7462 78.6100   2003   1973  .0499
7463 78.6200   1965   1973  .0509
7464 78.6300   2002   1973  .0500
7465 78.6400   2014   1973  .0497
7466 78.6500   2000   1973  .0500
7467 78.6600   1980   1973  .0505
7468 78.6700   2067   1974  .0484
7469 78.6800   2028   1975  .0493
7470 78.6900   2043   1977  .0489
7471 78.7000   2042   1978  .0490
7472 78.7100   2010   1980  .0498
7473 78.7200   2054   1982  .0487
7474 78.7300   2053   1983  .0487
7475 78.7400   1996   1986  .0501
7476 78.7500   2032   1988  .0492
7477 78.7600   2018   1990  .0496
7478 78.7700   1964   1993  .0509
7479 78.7800   2022   1996  .0495
7480 78.7900   2048   1999  .0488
7481 78.8000   2036   2002  .0491
7482 78.8100   2059   2004  .0486
7483 78.8200   2056   2006  .0486
7484 78.8300   2017   2008  .0496
7485 78.8400   1996   2009  .0501
7486 78.8500   1998   2011  .0501
7487 78.8600   2027   2012  .0493
7488 78.8700   2020   2014  .0495
7489 78.8800   2047   2015  .0489
7490 78.8900   2049   2016  .0488
7491 78.9000   2049   2017  .0488
7492 78.9100   2009   2018  .0498
7493 78.9200   2014   2018  .0497
7494 78.9300   2059   2018  .0486
7495 78.9400   2039   2018  .0490
7496 78.9500   2009   2018  .0498
7497 78.9600   2026   2018  .0494
7498 78.9700   2015   2017  .0496
7499 78.9800   2025   2017  .0494
7500 78.9900   2022   2017  .0495
7501 79.0000   2034   2016  .0492
7502 79.0100   2068   2016  .0484
7503 79.0200   2040   2015  .0490
7504 79.0300   2063   2015  .0485
7505 79.0400   2042   2014  .0490
7506 79.0500   2033   2014  .0492
7507 79.0600   2068   2014  .0484
7508 79.0700   2106   2014  .0475
7509 79.0800   2050   2015  .0488
7510 79.0900   2004   2016  .0499
7511 79.1000   2033   2017  .0492
7512 79.1100   2014   2019  .0497
7513 79.1200   2011   2021  .0497
7514 79.1300   2015   2022  .0496
7515 79.1400   2009   2024  .0498
7516 79.1500   2001   2027  .0500
7517 79.1600   2041   2029  .0490
7518 79.1700   2031   2031  .0492
7519 79.1800   2000   2034  .0500
7520 79.1900   2035   2036  .0491
7521 79.2000   2045   2039  .0489
7522 79.2100   2045   2042  .0489
7523 79.2200   2051   2044  .0488
7524 79.2300   1997   2046  .0501
7525 79.2400   2061   2048  .0485
7526 79.2500   2050   2050  .0488
7527 79.2600   1998   2052  .0501
7528 79.2700   2077   2053  .0481
7529 79.2800   2042   2054  .0490
7530 79.2900   2083   2054  .0480
7531 79.3000   2110   2054  .0474
7532 79.3100   2038   2053  .0491
7533 79.3200   2066   2051  .0484
7534 79.3300   2029   2050  .0493
7535 79.3400   2010   2047  .0498
7536 79.3500   2016   2045  .0496
7537 79.3600   2060   2043  .0485
7538 79.3700   2026   2041  .0494
7539 79.3800   2000   2040  .0500
7540 79.3900   1953   2038  .0512
7541 79.4000   2023   2036  .0494
7542 79.4100   2053   2035  .0487
7543 79.4200   2010   2034  .0498
7544 79.4300   2037   2034  .0491
7545 79.4400   2051   2034  .0488
7546 79.4500   2012   2035  .0497
7547 79.4600   2002   2036  .0500
7548 79.4700   2049   2037  .0488
7549 79.4800   2013   2038  .0497
7550 79.4900   2015   2039  .0496
7551 79.5000   2015   2040  .0496
7552 79.5100   1999   2040  .0500
7553 79.5200   1986   2041  .0504
7554 79.5300   1971   2041  .0507
7555 79.5400   2038   2041  .0491
7556 79.5500   2014   2040  .0497
7557 79.5600   1986   2040  .0504
7558 79.5700   1989   2039  .0503
7559 79.5800   1976   2038  .0506
7560 79.5900   1950   2037  .0513
7561 79.6000   1980   2036  .0505
7562 79.6100   2031   2035  .0492
7563 79.6200   2050   2035  .0488
7564 79.6300   1997   2034  .0501
7565 79.6400   2057   2034  .0486
7566 79.6500   2030   2033  .0493
7567 79.6600   1979   2032  .0505
7568 79.6700   1993   2031  .0502
7569 79.6800   2010   2030  .0498
7570 79.6900   1965   2029  .0509
7571 79.7000   1946   2029  .0514
7572 79.7100   1970   2028  .0508
7573 79.7200   2006   2028  .0499
7574 79.7300   2018   2028  .0496
7575 79.7400   2013   2029  .0497
7576 79.7500   1962   2029  .0510
7577 79.7600   2022   2030  .0495
7578 79.7700   2007   2030  .0498
7579 79.7800   1972   2030  .0507
7580 79.7900   1958   2031  .0511
7581 79.8000   1982   2031  .0505
7582 79.8100   1990   2031  .0503
7583 79.8200   1980   2031  .0505
7584 79.8300   2039   2030  .0490
7585 79.8400   1970   2030  .0508
7586 79.8500   1974   2030  .0507
7587 79.8600   2010   2030  .0498
7588 79.8700   2068   2029  .0484
7589 79.8800   2047   2029  .0489
7590 79.8900   2016   2030  .0496
7591 79.9000   1984   2030  .0504
7592 79.9100   2058   2031  .0486
7593 79.9200   2136   2032  .0468
7594 79.9300   2081   2033  .0481
7595 79.9400   2012   2034  .0497
7596 79.9500   2020   2034  .0495
7597 79.9600   2065   2035  .0484
7598 79.9700   2041   2036  .0490
7599 79.9800   2044   2037  .0489
7600 79.9900   2029   2038  .0493
7601 80.0000   2039   2038  .0490
